# Supplementary material for: Long-term climate establishes functional legacies by altering microbial traits
Source: ISME J. 2025 Jan 13;19(1):wraf005. doi: 10.1093/ismejo/wraf005 (PMC11805608; doi:10.1093/ismejo/wraf005)
Supplement: Broderick_etal_SUPPL_DATA [file broderick_etal_suppl_data.xlsx]

## Sheet: ReadME
Supplemental data for Broderick et al. 2024, "Long-term climate establishes functional legacies by altering microbial traits"
Note that "Texas gene abundances" is an additional large data file located in the GitHub repository https://github.com/brods21/Texas-Rainfall-Gradient-Metagenomic
Sheet_number	Sheet_name	Description_sheet	Columns	Description_column
2	PDSI	Monthly PDSI values for each site, retrieved from https://wrcc.dri.edu/wwdt/ on 24 September 2024	Site	Site from which regional PDSI data was retrieved. All were Edwards Plateau region
			Jan-Dec	12 columns; PDSI value for each month retrieved from ___ on ____.
			PDSI_AVG	Average yearly PDSI (averaged from monthly values Jan-Dec)
			SD	Standard deviation of average yearly PDSI (averaged from monthly values)
			CI	95% confidence interval of average yearly PDSI (averaged from monthly values)
3	Site_TimeData	Biogeochemical characteristics of soils at each site, at each sampling season	SamplingPt	Year + season: sampling event
			PercMoist	Soil moisture (gravimetric water content)
			PercC	Soil percent carbon
			PercN	Soil percent nitrogen
			PercSand	Soil percent Sand
			PercClay	Soil percent Clay
			pH	Soil pH
			P_ug_g	Soil phosphorus (ug P / g soil)
			MBC_mg_g	Microbial biomass carbon (mg C / g soil) measured by chloroform fumigation and extraction in K2SO4
4	CO2 flux data	CO2 measured from microcosm headspace after 24 h incubations made at 2, 4, 6, and 8 weeks after wet-up and averaged. 4 replicate microcosms per site, each with ~25 g soil	Site	Site from which soils were collected
			SamplingPt	Year + season: sampling event
			CO2_AVG	Average CO2 flux across 4 replicates, units: ug C per g dry soil per hour (ug g-1 h-1)
5	Extracellular enzyme data	Extracellular enzyme assays collected from soils collected for soil metagenomic data	Site	Site from which soils were collected
			Year	Year in which soils were collected
			Season	Season in which soils were collected
			SamplingPt	Year + season: sampling event
			CBH	Activity of cellobiohydrolase in umol per gram soil per hour (umol g-1 hr-1)
			BG	Activity of β-glucosidase in umol per gram soil per hour (umol g-1 hr-1)
			AG	Activity of α-glucosidase in umol per gram soil per hour (umol g-1 hr-1)
			NAG	Activity of N-acetyl glucosaminidase in umol per gram soil per hour (umol g-1 hr-1)
			BX	Activity of β-xylosidase in umol per gram soil per hour (umol g-1 hr-1)
			AP	Activity of acid phosphatase in umol per gram soil per hour (umol g-1 hr-1)
6	Rules_microtrait	Joined and manually edited table from microTrait supplemental tables and figures (Karaoz and Brodie 2022), used to assign KEGG KOs from eggnog_mapper v2 output to YAS traits (Malik et al. 2020). This is the same table used by Jones et al. 2024	See microTrait supplemental tables (Karaoz and Brodie 2022) and Supporting Information for Broderick et al. 2022
7	List of genes from the KEGG KO database annotated from eggnog_mapper_v2, which were assigned a Y-A-S functional category by microTrait rules	All KOs identified by eggnog_mapper_v2 in this study that were matched to a YAS functional category	KO	KEGG KO
			YAS	Y-A-S strategy asssignment
			microtrait_trait.name1	Level I category assignment by microTrait rules (Karaoz and Brodie 2022)

## Sheet: 2_PDSI
site	year	jan	feb	mar	apr	may	jun	jul	aug	sep	oct	nov	dec	PDSI_AVG	SD	CI
EDWARDS PLATEAU	2010	1.82	2.39	2.6	3.04	2.71	2.26	2.84	-0.67	-0.51	-1.25	-1.89	-2.02	0.943333	0.582503	1.14171
EDWARDS PLATEAU	2011	-2.03	-2.29	-3.06	-3.98	-4.79	-5.57	-6.02	-6.18	-6.39	-5.66	-5.46	-4.46	-4.6575	0.437226	0.856964
EDWARDS PLATEAU	2012	-3.74	-3	-2.32	-2.65	-2.03	-2.6	-2.52	-2.68	-1.9	-2.43	-3.01	-3.32	-2.68333	0.150762	0.295494
EDWARDS PLATEAU	2013	-2.74	-3.05	-3.24	-3.34	-3.12	-3.4	-2.85	-3.17	-2.53	-2.02	-1.58	-1.46	-2.70833	0.194966	0.382134
EDWARDS PLATEAU	2014	-1.78	-2.12	-2.38	-2.94	-2.37	-2.52	-2.78	-2.58	-2.3	-2.76	0.8	0.36	-1.9475	0.353414	0.692692
EDWARDS PLATEAU	2015	0.74	0.33	1.12	1.15	3.23	3.97	3.85	2.71	1.43	2.31	3.06	2.97	2.23917	0.358795	0.703239
EDWARDS PLATEAU	2016	2.45	1.98	2.46	3.1	3.77	4.4	3.94	4.61	4.53	-0.97	0.39	0.68	2.61167	0.523391	1.02585

## Sheet: 3_Site_TimeData
Site	SamplingPt	PercMoist	PercC	PercN	PercSand	PercClay	pH	P_ug_g	MBC_mg_g
BREECO	Fall 2015	19.6	10.96	0.18	49.1	13.9	7.9	0.1262	0.2049
CASECO	Fall 2015	28.91	8.23	0.75	17.5	42.7	7.6	0.1757	0.1655
CAWQPL	Fall 2015	22.83	2.49	0.23	23.5	27.9	6.9	3.6717	0.1736
COLECO	Fall 2015	25.8	4.59	0.42	39.9	21.5	7.6	0.406	0.2309
DRITSP	Fall 2015	25.95	3.66	0.3	20.3	38.1	7.8	0.1812	0.2048
FLASHS	Fall 2015	13.24	6.37	0.15	49.7	13.9	8.2	1.0119	0.2047
HENECO	Fall 2015	28.03	7.31	0.37	37.7	32.4	7.8	0.3739	0.2483
INGECO	Fall 2015	18.9	1.18	0.11	60.4	12.2	7.1	0.0748	0.1511
KCATSP	Fall 2015	23.94	4.85	0.28	24.2	36.3	8	0.2731	0.2418
KENECO	Fall 2015	29.96	9.44	0.54	34.2	31.6	7.6	0.1862	0.2174
KERECO	Fall 2015	19.68	11.34	0.19	36.6	17.7	7.9	0.1471	0.1375
KERWMA	Fall 2015	28.18	5.59	0.43	26.9	33.7	7.7	0.4369	0.3364
KOOECO	Fall 2015	16.03	10.09	0.12	47.4	18.4	8.1	0.3359	0.1375
LBJWFC	Fall 2015	24.14	3.7	0.31	20.4	38.9	6.8	0.2463	0.2064
LMATSP	Fall 2015	25.26	4.32	0.34	17.8	44.5	7.4	0.0354	0.2485
MOCECO	Fall 2015	26.81	3.84	0.27	17.5	39.5	7.7	0.6775	0.2164
MORECO	Fall 2015	20.66	5.35	0.27	28.3	40.3	8	0.1699	0.1767
SCATSP	Fall 2015	10.28	3.62	0.13	23	27.8	8	1.1421	0.1991
SIEECO	Fall 2015	30.78	3.58	0.33	19.2	46.5	7.7	0.1092	0.2299
SMIECO	Fall 2015	33.6	7.46	0.4	20.2	36.7	7.8	0.3735	0.2398
BREECO	Spring 2016	9.18	12.03	0.25	46.2	14.6	7.7	0.1782	0.8346
CASECO	Spring 2016	18.87	4.39	0.34	22.2	37.3	7.4	0.6369	0.6676
CAWQPL	Spring 2016	9.94	2.69	0.22	23.6	26.2	7.1	0.6664	0.5553
COLECO	Spring 2016	24.22	3.71	0.33	46.6	22.7	7.6	3.331	0.3527
DRITSP	Spring 2016	11.09	3.92	0.32	24.8	37.1	7.8	0.413	0.3836
FLASHS	Spring 2016	2.15	6.42	0.12	54.3	13.3	8.1	1.5465	0.0927
HENECO	Spring 2016	21.55	8.75	0.36	24	49.7	8	0.3291	0.9441
INGECO	Spring 2016	18.67	1.15	0.1	56.4	17.2	8	0.4237	0.1834
KCATSP	Spring 2016	12.36	4.71	0.28	28.5	34.5	7.8	0.2948	0.4178
KENECO	Spring 2016	24.61	6.96	0.48	23.7	41.8	7.4	0.2521	0.928
KERECO	Spring 2016	16.96	11.36	0.2	37.8	18.1	8.2	0.1608	0.2324
KERWMA	Spring 2016	9.27	8.07	0.44	32.4	28.4	7.9	0.5383	0.7973
KOOECO	Spring 2016	9.28	10.71	0.23	47.8	20.3	8.3	0.2299	0.2054
LBJWFC	Spring 2016	16.83	2.47	0.2	19.5	35.7	7.6	0.222	0.3567
LMATSP	Spring 2016	17.29	4.31	0.39	21.6	41.7	7.8	0.4195	0.7429
MOCECO	Spring 2016	21.61	3.73	0.26	18.3	28.6	8.2	0.9118	0.4699
MORECO	Spring 2016	13.41	5.5	0.3	46	17.2	7.9	0.5748	0.7777
SCATSP	Spring 2016	5.22	3.37	0.14	24.2	26.7	7.9	1.2751	0.1924
SIEECO	Spring 2016	11.67	4.81	0.41	25.5	37.1	7.8	0.5613	0.6575
SMIECO	Spring 2016	19.79	4.28	0.35	22.4	40.9	7.1	0.3235	0.6277
BREECO	Summ 2016	4.9	7.87	0.55	46.3	17.4	8.3	0.5821	0.1282
CASECO	Summ 2016	29.94	3.94	0.26	16.9	39.1	7.7	1.6916	0.5135
CAWQPL	Summ 2016	7.08	3.18	0.28	26.7	23.3	7.1	6.5161	0.2335
COLECO	Summ 2016	13.9	9.16	0.23	47	22.9	7.7	29.079	0.4102
DRITSP	Summ 2016	9.22	3.46	0.11	18.6	41.3	8.1	10.2028	0.1522
FLASHS	Summ 2016	4.72	4.02	0.35	43.5	19.3	8.4	12.5385	0.1099
HENECO	Summ 2016	10.96	5.06	0.32	28.5	43	8.2	7.0465	0.244
INGECO	Summ 2016	9.98	1.41	0.13	56.6	15.7	6.7	0.8008	0.2539
KCATSP	Summ 2016	18.86	4.49	0.25	22.6	41.6	8.2	-0.0269	0.2978
KENECO	Summ 2016	15.36	7.66	0.45	27.6	22.7	8	2.1754	0.2692
KERECO	Summ 2016	8.77	11.41	0.21	39.2	20.5	8	0.3595	0.2562
KERWMA	Summ 2016	17.69	8.02	0.33	41.9	21.7	8	1.3523	0.4172
KOOECO	Summ 2016	3.46	10.43	0.18	46.8	23.1	8.3	1.3557	0.055
LBJWFC	Summ 2016	10.71	3.28	0.27	23.4	38.5	6.7	8.3986	0.2709
LMATSP	Summ 2016	12.73	7.14	0.58	24	36.7	8.1	6.3442	0.4618
MOCECO	Summ 2016	11.12	3.86	0.27	14.7	32.4	7.8	7.5921	0.2481
MORECO	Summ 2016	6.09	8.3	0.25	38	29.9	8.2	5.4857	0.3345
SCATSP	Summ 2016	4.5	3.77	0.13	28.4	24.9	8.2	8.6295	0.0676
SIEECO	Summ 2016	23.34	4.46	0.38	17.4	45.8	7.7	4.4219	0.5361
SMIECO	Summ 2016	27.38	5.51	0.35	18.4	41.7	7.9	2.5014	0.4968

## Sheet: 4_CO2 flux data
Site	SamplingPt	CO2_AVG
BREECO	Fall 2015	0.1708
CASECO	Fall 2015	0.0912
CAWQPL	Fall 2015	0.1519
COLECO	Fall 2015	0.2043
DRITSP	Fall 2015	0.0726
FLASHS	Fall 2015	0.1234
HENECO	Fall 2015	0.1088
INGECO	Fall 2015	0.1291
KCATSP	Fall 2015	0.0724
KENECO	Fall 2015	0.1897
KERECO	Fall 2015	0.2816
KERWMA	Fall 2015	0.1489
KOOECO	Fall 2015	0.0803
LBJWFC	Fall 2015	0.1455
LMATSP	Fall 2015	0.0855
MOCECO	Fall 2015	0.1683
MORECO	Fall 2015	0.1289
SCATSP	Fall 2015	0.0575
SIEECO	Fall 2015	0.051
SMIECO	Fall 2015	0.0735
BREECO	Spring 2016	0.1248
CASECO	Spring 2016	0.0435
CAWQPL	Spring 2016	0.1242
COLECO	Spring 2016	0.1227
DRITSP	Spring 2016	0.0583
FLASHS	Spring 2016	0.083
HENECO	Spring 2016	0.1442
INGECO	Spring 2016	0.0835
KCATSP	Spring 2016	0.1015
KENECO	Spring 2016	0.0579
KERECO	Spring 2016	0.1645
KERWMA	Spring 2016	0.1904
KOOECO	Spring 2016	0.0968
LBJWFC	Spring 2016	0.1069
LMATSP	Spring 2016	0.1273
MOCECO	Spring 2016	0.1597
MORECO	Spring 2016	0.1645
SCATSP	Spring 2016	0.0819
SIEECO	Spring 2016	0.1076
SMIECO	Spring 2016	0.077
BREECO	Summ 2016	0.0582
CASECO	Summ 2016	0.0369
CAWQPL	Summ 2016	0.0868
COLECO	Summ 2016	0.1424
DRITSP	Summ 2016	0.0444
FLASHS	Summ 2016	0.0483
HENECO	Summ 2016	0.1121
INGECO	Summ 2016	0.0385
KCATSP	Summ 2016	0.0376
KENECO	Summ 2016	0.0275
KERECO	Summ 2016	0.1055
KERWMA	Summ 2016	0.0508
KOOECO	Summ 2016	0.0605
LBJWFC	Summ 2016	0.1337
LMATSP	Summ 2016	0.0425
MOCECO	Summ 2016	0.1762
MORECO	Summ 2016	0.1005
SCATSP	Summ 2016	0.026
SIEECO	Summ 2016	0.0392
SMIECO	Summ 2016	0.0447

## Sheet: 5_Extracellular enzyme data
Site	Year	Season	SamplingPt	CBH	BG	AG	NAG	BX	AP
BREECO	2015	Fall	Fall 2015	105.787	996.893	233.902	248.111	268.67	1613.45
CASECO	2015	Fall	Fall 2015	255.631	2420.88	152.281	1033.65	409.326	7381.56
CAWQPL	2015	Fall	Fall 2015	283.548	2362.22	90.0563	1265.72	268.724	6614.88
COLECO	2015	Fall	Fall 2015	356.358	2549.24	317.913	854.727	613.558	4764.52
DRITSP	2015	Fall	Fall 2015	235.143	2077.18	411.963	370.589	616.111	1973.38
FLASHS	2015	Fall	Fall 2015	148.222	1297.6	313.409	95.9021	400.839	629.324
HENECO	2015	Fall	Fall 2015	222.097	1745.72	363.903	514.328	562.273	2233.94
INGECO	2015	Fall	Fall 2015	195.486	1343.21	70.5432	527.695	237.775	3534.82
KCATSP	2015	Fall	Fall 2015	391.374	2414.4	628.977	351.499	806.294	1445.88
KENECO	2015	Fall	Fall 2015	343.635	2517.86	539.582	590.489	792.557	3064.96
KERECO	2015	Fall	Fall 2015	175.643	1128.62	371.694	237.22	477.838	1350.55
KERWMA	2015	Fall	Fall 2015	365.075	2670.2	472.243	395.935	804.805	2827.44
KOOECO	2015	Fall	Fall 2015	56.5856	626.059	131.18	98.6485	176.064	669.393
LBJWFC	2015	Fall	Fall 2015	254.494	1669.08	63.9665	1910.69	300.261	3148.91
LMATSP	2015	Fall	Fall 2015	218.262	1627.24	107.85	976.767	230.23	3986.99
MOCECO	2015	Fall	Fall 2015	420.683	2413.01	79.7561	1224.29	312.946	3947.03
MORECO	2015	Fall	Fall 2015	166.943	1405.91	316.471	217.646	481.223	975.744
SCATSP	2015	Fall	Fall 2015	76.247	842.096	183.109	60.0645	189.259	369.596
SIEECO	2015	Fall	Fall 2015	402.632	3283.46	210.957	1017.13	487.547	5572.3
SMIECO	2015	Fall	Fall 2015	207.717	2044.6	278.589	359.795	498.512	3244.32
BREECO	2016	Spring	Spring 2016	68.9554	790.53	153.915	104.192	215.782	1146.51
CASECO	2016	Spring	Spring 2016	117.325	1271.54	68.3742	704.742	182.707	3770.59
CAWQPL	2016	Spring	Spring 2016	537.707	3526.49	233.172	3073.05	323.968	10395
COLECO	2016	Spring	Spring 2016	555.502	3712.12	520.824	1483.21	1272.19	11970.9
DRITSP	2016	Spring	Spring 2016	345.485	2681.17	579.909	441.969	809.754	3816.06
FLASHS	2016	Spring	Spring 2016	149.54	897.485	233.818	86.6786	395.581	407.055
HENECO	2016	Spring	Spring 2016	114.862	1246.08	185.146	569.942	382.796	2254.14
INGECO	2016	Spring	Spring 2016	256.595	2514.24	335.717	1004	833.239	5262.8
KENECO	2016	Spring	Spring 2016	466.278	3298.17	743.225	785.705	1219.95	3585.12
KERECO	2016	Spring	Spring 2016	266.489	1616.01	427.563	401.352	407.158	1885.31
KERWMA	2016	Spring	Spring 2016	204.261	1711.09	319.119	483.261	431.81	2443.8
KOOECO	2016	Spring	Spring 2016	60.7555	533.224	80.0266	102.423	60.5439	813.258
LBJWFC	2016	Spring	Spring 2016	2970.26	9176.11	337.901	4541.51	807.485	14332.7
LMATSP	2016	Spring	Spring 2016	147.895	1225.92	44.0914	716.793	154.095	3029.42
MOCECO	2016	Spring	Spring 2016	290.874	1963.9	79.7689	1088.38	261.905	3615.55
MORECO	2016	Spring	Spring 2016	167.719	1254.35	335.221	233.995	354.29	1110.74
SCATSP	2016	Spring	Spring 2016	95.0281	1096.1	218.477	59.3471	216.729	621.169
SIEECO	2016	Spring	Spring 2016	97.3883	1029.01	72.0028	576.373	162.162	3069.55
SMIECO	2016	Spring	Spring 2016	24.5915	599.478	48.3539	271.68	106.859	1205.47
BREECO	2016	Summ	Summ 2016	53.9404	375.931	84.8886	151.846	107.24	1842.97
CASECO	2016	Summ	Summ 2016	206.198	1765.99	154.201	929.343	343.246	6053.42
CAWQPL	2016	Summ	Summ 2016	136.946	1792.21	156.659	621.049	153.472	3895.78
COLECO	2016	Summ	Summ 2016	72.7303	591.366	71.1063	248.118	90.5435	2141.5
DRITSP	2016	Summ	Summ 2016	50.9759	891.262	98.6807	191.939	162.22	3146.63
FLASHS	2016	Summ	Summ 2016	70.3905	627.449	173.218	183.079	232.784	555.062
HENECO	2016	Summ	Summ 2016	135.69	994.351	130.947	387.265	150.066	3688.38
INGECO	2016	Summ	Summ 2016	143.935	1783.09	137.757	727.976	184.098	4748.8
KCATSP	2016	Summ	Summ 2016	178.489	1586.91	217.972	404.771	330.905	2411.59
KENECO	2016	Summ	Summ 2016	84.0668	799.061	85.6628	334.353	131.19	2901.67
KERECO	2016	Summ	Summ 2016	112.857	1069.92	246.685	505.54	316.715	1534.07
KERWMA	2016	Summ	Summ 2016	103.347	1218.95	143.634	407.614	243.65	2602.9
KOOECO	2016	Summ	Summ 2016	35.1972	289.277	82.8889	97.0832	91.9783	1005.92
LBJWFC	2016	Summ	Summ 2016	113.986	2901.7	81.9093	628.478	312.039	5852.68
LMATSP	2016	Summ	Summ 2016	82.6287	734.227	74.6342	237.89	147.594	2515.3
MOCECO	2016	Summ	Summ 2016	357.172	1605.09	172.546	868.806	278.008	5100.55
MORECO	2016	Summ	Summ 2016	99.4206	851.315	187.736	201.942	283.939	1379.75
SCATSP	2016	Summ	Summ 2016	43.8985	363.729	91.6956	93.1569	88.9102	506.054
SIEECO	2016	Summ	Summ 2016	207.35	1568.01	99.0918	465.782	173.715	3033.44
SMIECO	2016	Summ	Summ 2016	61.7924	847.521	89.959	208.938	176.777	1803.47

## Sheet: 6_Rules_microTrait
microtrait_rule.substrate	microtrait_rule.name	microtraitrule.rule	microtrait_rule.type	microtrait_trait.name1	YAS	YAS.2	YAS.3	microtrait_trait.name2	microtrait_trait.name3	microtrait_hmm.name.x	microtrait_hmm.name.y	microtrait_hmm.dbxref_kegg	microtrait_hmm.dbxref_ec	microtrait_hmm.dbxref_TCDB	microtrait_hmm.description	microtrait_hmm.notes
acetate	actP	('actP')	count_by_substrate	Resource Acquisition:Substrate uptake:carboxylate transport	Resource Acquisition	Substrate uptake	carboxylate transport	Resource Acquisition:Substrate uptake:carboxylate transport:monocarboxylate transport	Resource Acquisition:Substrate uptake:carboxylate transport:monocarboxylate transport	('actP')	'actP'	K14393	NA	2.A.21.7.2_P32705;2.A.21.7.3_Q8NS49;2.A.21.7.4_D5AU53;2.A.21.7.5_D5APM1	cation/acetate symporter	NA
acetate;succinate	satP	('satP')	count_by_substrate	Resource Acquisition	Resource Acquisition	NA	NA	Resource Acquisition	Resource Acquisition	('satP')	'satP'	K07034	NA	2.A.96.1.1_P0AC98	uncharacterized protein	NA
acetoin	ytr_full	('ytrB' & 'ytrE' & 'ytrF' & 'ytrC_D')	count_by_substrate	Resource Acquisition:Substrate uptake:other transport	Resource Acquisition	Substrate uptake	other transport	Resource Acquisition:Substrate uptake:other transport	Resource Acquisition:Substrate uptake:other transport	('ytrB' & 'ytrE' & 'ytrF' & 'ytrC_D')	'ytrF'	K16918	NA	3.A.1	acetoin utilization transport system permease protein	NA
acetoin	ytr_full	('ytrB' & 'ytrE' & 'ytrF' & 'ytrC_D')	count_by_substrate	Resource Acquisition:Substrate uptake:other transport	Resource Acquisition	Substrate uptake	other transport	Resource Acquisition:Substrate uptake:other transport	Resource Acquisition:Substrate uptake:other transport	('ytrB' & 'ytrE' & 'ytrF' & 'ytrC_D')	'ytrC_D'	K16919	NA	3.A.1	acetoin utilization transport system permease protein	NA
acetoin	ytr_full	('ytrB' & 'ytrE' & 'ytrF' & 'ytrC_D')	count_by_substrate	Resource Acquisition:Substrate uptake:other transport	Resource Acquisition	Substrate uptake	other transport	Resource Acquisition:Substrate uptake:other transport	Resource Acquisition:Substrate uptake:other transport	('ytrB' & 'ytrE' & 'ytrF' & 'ytrC_D')	'ytrE'	K16920	NA	3.A.1	acetoin utilization transport system ATP-binding protein	NA
acetoin	ytr_full	('ytrB' & 'ytrE' & 'ytrF' & 'ytrC_D')	count_by_substrate	Resource Acquisition:Substrate uptake:other transport	Resource Acquisition	Substrate uptake	other transport	Resource Acquisition:Substrate uptake:other transport	Resource Acquisition:Substrate uptake:other transport	('ytrB' & 'ytrE' & 'ytrF' & 'ytrC_D')	'ytrB'	K16921	NA	3.A.1	acetoin utilization transport system ATP-binding protein	NA
acetylgalactosamine	aga_full	('agaEIIA' & 'agaEIIB' & 'agaEIIC' & 'agaEIID')	count_by_substrate	Resource Acquisition:Substrate uptake:carbohydrate transport	Resource Acquisition	Substrate uptake	carbohydrate transport	Resource Acquisition:Substrate uptake:carbohydrate transport:amino sugar transport	Resource Acquisition:Substrate uptake:carbohydrate transport:amino sugar transport	('agaEIIA' & 'agaEIIB' & 'agaEIIC' & 'agaEIID')	'agaEIIA'	K02744	2.7.1.69	4.A.6.1.14_Q8DR78;4.A.6.1.23_C1A8G0	PTS system, N-acetylgalactosamine-specific IIA component [EC:2.7.1.69]	NA
acetylgalactosamine	aga_full	('agaEIIA' & 'agaEIIB' & 'agaEIIC' & 'agaEIID')	count_by_substrate	Resource Acquisition:Substrate uptake:carbohydrate transport	Resource Acquisition	Substrate uptake	carbohydrate transport	Resource Acquisition:Substrate uptake:carbohydrate transport:amino sugar transport	Resource Acquisition:Substrate uptake:carbohydrate transport:amino sugar transport	('agaEIIA' & 'agaEIIB' & 'agaEIIC' & 'agaEIID')	'agaEIIB'	K02745	2.7.1.69	4.A.6.1.14_Q8DR76;4.A.6.1.4_Q9KIQ4	PTS system, N-acetylgalactosamine-specific IIB component [EC:2.7.1.69]	NA
acetylgalactosamine	aga_full	('agaEIIA' & 'agaEIIB' & 'agaEIIC' & 'agaEIID')	count_by_substrate	Resource Acquisition:Substrate uptake:carbohydrate transport	Resource Acquisition	Substrate uptake	carbohydrate transport	Resource Acquisition:Substrate uptake:carbohydrate transport:amino sugar transport	Resource Acquisition:Substrate uptake:carbohydrate transport:amino sugar transport	('agaEIIA' & 'agaEIIB' & 'agaEIIC' & 'agaEIID')	'agaEIIC'	K02746	NA	4.A.6.1.14_Q8DR75;4.A.6.1.4_Q9KIQ3;4.A.6.1.9_Q97N93	PTS system, N-acetylgalactosamine-specific IIC component	NA
acetylgalactosamine	aga_full	('agaEIIA' & 'agaEIIB' & 'agaEIIC' & 'agaEIID')	count_by_substrate	Resource Acquisition:Substrate uptake:carbohydrate transport	Resource Acquisition	Substrate uptake	carbohydrate transport	Resource Acquisition:Substrate uptake:carbohydrate transport:amino sugar transport	Resource Acquisition:Substrate uptake:carbohydrate transport:amino sugar transport	('agaEIIA' & 'agaEIIB' & 'agaEIIC' & 'agaEIID')	'agaEIID'	K02747	NA	4.A.6.1.14_Q8DR74;4.A.6.1.20_H1XXZ1;4.A.6.1.4_Q9KIQ2	PTS system, N-acetylgalactosamine-specific IID component	NA
acetylglucosamine	nag_partial	('nagEIIA' | 'nagEIIB' | 'nagEIIC')	count_by_substrate	Resource Acquisition:Substrate uptake:carbohydrate transport	Resource Acquisition	Substrate uptake	carbohydrate transport	Resource Acquisition:Substrate uptake:carbohydrate transport:amino sugar transport	Resource Acquisition:Substrate uptake:carbohydrate transport:amino sugar transport	('nagEIIA' | 'nagEIIB' | 'nagEIIC')	'nagEIIA'	K02802	2.7.1.69	4.A.1.1.2	PTS system, N-acetylglucosamine-specific IIA component [EC:2.7.1.69]	NA
acetylglucosamine	nag_partial	('nagEIIA' | 'nagEIIB' | 'nagEIIC')	count_by_substrate	Resource Acquisition:Substrate uptake:carbohydrate transport	Resource Acquisition	Substrate uptake	carbohydrate transport	Resource Acquisition:Substrate uptake:carbohydrate transport:amino sugar transport	Resource Acquisition:Substrate uptake:carbohydrate transport:amino sugar transport	('nagEIIA' | 'nagEIIB' | 'nagEIIC')	'nagEIIB'	K02803	2.7.1.69	4.A.1.1.5_Q8GBT8	PTS system, N-acetylglucosamine-specific IIB component [EC:2.7.1.69]	NA
acetylglucosamine	nag_partial	('nagEIIA' | 'nagEIIB' | 'nagEIIC')	count_by_substrate	Resource Acquisition:Substrate uptake:carbohydrate transport	Resource Acquisition	Substrate uptake	carbohydrate transport	Resource Acquisition:Substrate uptake:carbohydrate transport:amino sugar transport	Resource Acquisition:Substrate uptake:carbohydrate transport:amino sugar transport	('nagEIIA' | 'nagEIIB' | 'nagEIIC')	'nagEIIC'	K02804	NA	4.A.1.1.15_Q9HXN4;4.A.1.1.2_P09323;4.A.1.1.5_Q8GBT6;4.A.1.1.5_Q8GBT7;4.A.1.1.6_P39816;4.A.1.1.7_O34521	PTS system, N-acetylglucosamine-specific IIC component	NA
acetylglucosamine	ngc_full	('ngcE' & 'ngcF' & 'ngcG')	count_by_substrate	Resource Acquisition:Substrate uptake:carbohydrate transport	Resource Acquisition	Substrate uptake	carbohydrate transport	Resource Acquisition:Substrate uptake:carbohydrate transport:amino sugar transport	Resource Acquisition:Substrate uptake:carbohydrate transport:amino sugar transport	('ngcE' & 'ngcF' & 'ngcG')	'ngcE'	K10200	NA	3.A.1.1.18_Q8RJV0	N-acetylglucosamine transport system substrate-binding protein	NA
acetylglucosamine	ngc_full	('ngcE' & 'ngcF' & 'ngcG')	count_by_substrate	Resource Acquisition:Substrate uptake:carbohydrate transport	Resource Acquisition	Substrate uptake	carbohydrate transport	Resource Acquisition:Substrate uptake:carbohydrate transport:amino sugar transport	Resource Acquisition:Substrate uptake:carbohydrate transport:amino sugar transport	('ngcE' & 'ngcF' & 'ngcG')	'ngcF'	K10201	NA	3.A.1.1.18_Q8RJU9	N-acetylglucosamine transport system permease protein	NA
acetylglucosamine	ngc_full	('ngcE' & 'ngcF' & 'ngcG')	count_by_substrate	Resource Acquisition:Substrate uptake:carbohydrate transport	Resource Acquisition	Substrate uptake	carbohydrate transport	Resource Acquisition:Substrate uptake:carbohydrate transport:amino sugar transport	Resource Acquisition:Substrate uptake:carbohydrate transport:amino sugar transport	('ngcE' & 'ngcF' & 'ngcG')	'ngcG'	K10202	NA	3.A.1.1.18_Q8RJU8	N-acetylglucosamine transport system permease protein	NA
acetylmuramic acid	mur_partial	('murEIIB' | 'murEIIC')	count_by_substrate	Resource Acquisition:Substrate uptake:lipid transport	Resource Acquisition	Substrate uptake	lipid transport	Resource Acquisition:Substrate uptake:lipid transport:cell membrane lipid transport	Resource Acquisition:Substrate uptake:lipid transport:cell membrane lipid transport	('murEIIB' | 'murEIIC')	'murEIIB'	K11191	2.7.1.69	4.A.1.2.7_P77272	PTS system, N-acetylmuramic acid-specific IIB component [EC:2.7.1.69]	NA
acetylmuramic acid	mur_partial	('murEIIB' | 'murEIIC')	count_by_substrate	Resource Acquisition:Substrate uptake:lipid transport	Resource Acquisition	Substrate uptake	lipid transport	Resource Acquisition:Substrate uptake:lipid transport:cell membrane lipid transport	Resource Acquisition:Substrate uptake:lipid transport:cell membrane lipid transport	('murEIIB' | 'murEIIC')	'murEIIC'	K11192	NA	4.A.1.2.7_P77272	PTS system, N-acetylmuramic acid-specific IIC component	NA
alanine	yqgE	('yqgE')	count_by_substrate	Resource Acquisition:Substrate uptake:free amino acids transport	Resource Acquisition	Substrate uptake	free amino acids transport	Resource Acquisition:Substrate uptake:free amino acids transport	Resource Acquisition:Substrate uptake:free amino acids transport	('yqgE')	'yqgE'	K08222	NA	2.A.1.33.1_P54487	MFS transporter, YQGE family, putative transporter	NA
alanine	dltB	('dltB')	count_by_substrate	Resource Acquisition:Substrate uptake:free amino acids transport	Resource Acquisition	Substrate uptake	free amino acids transport	Resource Acquisition:Substrate uptake:free amino acids transport	Resource Acquisition:Substrate uptake:free amino acids transport	('dltB')	'dltB'	K03739	NA	2.A.50.2.1_P39580	membrane protein involved in D-alanine export	NA
alanine;glycine	tc.agcs	('tc.agcs')	count_by_substrate	Resource Acquisition	Resource Acquisition	NA	NA	Resource Acquisition	Resource Acquisition	('tc.agcs')	'tc.agcs'	K03310	NA	2.A.25.1.10_P30143;2.A.25.1.1_P30144;2.A.25.1.2_P30145;2.A.25.1.3_Q6LX42;2.A.25.1.4_Q8EII1;2.A.25.1.5_Q45068;2.A.25.1.9_W0WFC6	alanine or glycine:cation symporter, AGCS family	NA
alanine;serine;glycine	tc.aat	('tc.aat')	count_by_substrate	Resource Acquisition	Resource Acquisition	NA	NA	Resource Acquisition	Resource Acquisition	('tc.aat')	'tc.aat'	K03293	NA	2.A.3.1.20_F2HQ24;2.A.3.1.21_F2HQ25	amino acid transporter, AAT family	NA
alginate	lpl_full	('lplC' & 'lplB' & 'lplA')	count_by_substrate	Resource Acquisition:Substrate uptake:lipid transport	Resource Acquisition	Substrate uptake	lipid transport	Resource Acquisition:Substrate uptake:lipid transport:cell membrane lipid transport	Resource Acquisition:Substrate uptake:lipid transport:cell membrane lipid transport	('lplC' & 'lplB' & 'lplA')	'lplA'	K17318	NA	3.A.1.1.9;3.A.1.1.291	putative aldouronate transport system substrate-binding protein	NA
alginate	lpl_full	('lplC' & 'lplB' & 'lplA')	count_by_substrate	Resource Acquisition:Substrate uptake:lipid transport	Resource Acquisition	Substrate uptake	lipid transport	Resource Acquisition:Substrate uptake:lipid transport:cell membrane lipid transport	Resource Acquisition:Substrate uptake:lipid transport:cell membrane lipid transport	('lplC' & 'lplB' & 'lplA')	'lplB'	K17319	NA	3.A.1.1.10_Q9KWT8	putative aldouronate transport system permease protein	NA
alginate	lpl_full	('lplC' & 'lplB' & 'lplA')	count_by_substrate	Resource Acquisition:Substrate uptake:lipid transport	Resource Acquisition	Substrate uptake	lipid transport	Resource Acquisition:Substrate uptake:lipid transport:cell membrane lipid transport	Resource Acquisition:Substrate uptake:lipid transport:cell membrane lipid transport	('lplC' & 'lplB' & 'lplA')	'lplC'	K17320	NA	3.A.1.1.10_Q9KWT7	putative aldouronate transport system permease protein	NA
allantoin	allP	('allP')	count_by_substrate	Resource Acquisition:Substrate uptake:N compound transport	Resource Acquisition	Substrate uptake	N compound transport	Resource Acquisition:Substrate uptake:N compound transport:amide transport	Resource Acquisition:Substrate uptake:N compound transport:amide transport	('allP')	'allP'	K10975	NA	2.A.39.3.8	allantoin permease	NA
allose	als_full	('alsA' & 'alsB' & 'alsC')	count_by_substrate	Resource Acquisition:Substrate uptake:carbohydrate transport	Resource Acquisition	Substrate uptake	carbohydrate transport	Resource Acquisition:Substrate uptake:carbohydrate transport:monosaccharide transport	Resource Acquisition:Substrate uptake:carbohydrate transport:monosaccharide transport	('alsA' & 'alsB' & 'alsC')	'alsB'	K10549	NA	3.A.1.2.6_P39265	D-allose transport system substrate-binding protein	NA
allose	als_full	('alsA' & 'alsB' & 'alsC')	count_by_substrate	Resource Acquisition:Substrate uptake:carbohydrate transport	Resource Acquisition	Substrate uptake	carbohydrate transport	Resource Acquisition:Substrate uptake:carbohydrate transport:monosaccharide transport	Resource Acquisition:Substrate uptake:carbohydrate transport:monosaccharide transport	('alsA' & 'alsB' & 'alsC')	'alsC'	K10550	NA	3.A.1.2.6_P32720	D-allose transport system permease protein	NA
allose	als_full	('alsA' & 'alsB' & 'alsC')	count_by_substrate	Resource Acquisition:Substrate uptake:carbohydrate transport	Resource Acquisition	Substrate uptake	carbohydrate transport	Resource Acquisition:Substrate uptake:carbohydrate transport:monosaccharide transport	Resource Acquisition:Substrate uptake:carbohydrate transport:monosaccharide transport	('alsA' & 'alsB' & 'alsC')	'alsA'	K10551	3.6.3.17	3.A.1.2.6_P32721	D-allose transport system ATP-binding protein [EC:3.6.3.17]	NA
amide	amiS	('amiS')	count_by_substrate	Resource Acquisition:Substrate uptake:N compound transport	Resource Acquisition	Substrate uptake	N compound transport	Resource Acquisition:Substrate uptake:N compound transport:amide transport	Resource Acquisition:Substrate uptake:N compound transport:amide transport	('amiS')	'amiS'	K22112	NA	1.A.29.1.1;1.A.29.1.2;1.A.29.1.6	amide transporter protein	NA
amino acid	tc.livcs	('tc.livcs')	count_by_substrate	Resource Acquisition:Substrate uptake:free amino acids transport	Resource Acquisition	Substrate uptake	free amino acids transport	Resource Acquisition:Substrate uptake:free amino acids transport	Resource Acquisition:Substrate uptake:free amino acids transport	('tc.livcs')	'tc.livcs'	K03311	NA	2.A.26.1.10_P0AD99;2.A.26.1.1_P19072;2.A.26.1.2_P25185;2.A.26.1.3_P54104;2.A.26.1.4_O84558;2.A.26.1.5_C0CGS2;2.A.26.1.8_B8J0B8;2.A.26.1.9_F2HK99	branched-chain amino acid:cation transporter, LIVCS family	NA
amino acid	tcy-1_full	('tcyA' & 'tcyB' & 'tcyC')	count_by_substrate	Resource Acquisition:Substrate uptake:free amino acids transport	Resource Acquisition	Substrate uptake	free amino acids transport	Resource Acquisition:Substrate uptake:free amino acids transport	Resource Acquisition:Substrate uptake:free amino acids transport	('tcyA' & 'tcyB' & 'tcyC')	'tcyA'	K02424	NA	3.A.1.3.28_B8F896	cystine transport system substrate-binding protein	NA
amino acid	tcy-1_full	('tcyA' & 'tcyB' & 'tcyC')	count_by_substrate	Resource Acquisition:Substrate uptake:free amino acids transport	Resource Acquisition	Substrate uptake	free amino acids transport	Resource Acquisition:Substrate uptake:free amino acids transport	Resource Acquisition:Substrate uptake:free amino acids transport	('tcyA' & 'tcyB' & 'tcyC')	'tcyB'	K10009	NA	3.A.1.3.28_B8F897	cystine transport system permease protein	NA
amino acid	tcy-1_full	('tcyA' & 'tcyB' & 'tcyC')	count_by_substrate	Resource Acquisition:Substrate uptake:free amino acids transport	Resource Acquisition	Substrate uptake	free amino acids transport	Resource Acquisition:Substrate uptake:free amino acids transport	Resource Acquisition:Substrate uptake:free amino acids transport	('tcyA' & 'tcyB' & 'tcyC')	'tcyC'	K10010	3.6.3.-	3.A.1.3.28_B8F898	cystine transport system ATP-binding protein [EC:3.6.3.-]	NA
amino acid	nat-2_key	('natB1')	count_by_substrate	Resource Acquisition:Substrate uptake:free amino acids transport	Resource Acquisition	Substrate uptake	free amino acids transport	Resource Acquisition:Substrate uptake:free amino acids transport	Resource Acquisition:Substrate uptake:free amino acids transport	('natB1')	'natB1'	K11954	NA	3.A.1.4.2_Q55387	neutral amino acid transport system substrate-binding protein	NA
amino acid	yahN	('yahN')	count_by_substrate	Resource Acquisition:Substrate uptake:free amino acids transport	Resource Acquisition	Substrate uptake	free amino acids transport	Resource Acquisition:Substrate uptake:free amino acids transport	Resource Acquisition:Substrate uptake:free amino acids transport	('yahN')	'yahN'	K03329	NA	2.A.76.1.3_P75693	amino acid exporter	NA
amino acid	tc_2.A.76.1.6	('tc_2.A.76.1.6')	count_by_substrate	Resource Acquisition:Substrate uptake:free amino acids transport	Resource Acquisition	Substrate uptake	free amino acids transport	Resource Acquisition:Substrate uptake:free amino acids transport	Resource Acquisition:Substrate uptake:free amino acids transport	('tc_2.A.76.1.6')	'tc_2.A.76.1.6'	K16327	NA	2.A.76.1.6_Q3J2V9	putative LysE/RhtB family amino acid efflux pump	NA
amino acid	liv_key	('livK')	count_by_substrate	Resource Acquisition:Substrate uptake:free amino acids transport	Resource Acquisition	Substrate uptake	free amino acids transport	Resource Acquisition:Substrate uptake:free amino acids transport	Resource Acquisition:Substrate uptake:free amino acids transport	('livK')	'livK'	K01999	NA	3.A.1.4.10_Q8DQI1;3.A.1.4.11_Q6N8W4;3.A.1.4.1_P04816;3.A.1.4.1_P0AD96;3.A.1.4.3_Q9L3M3;3.A.1.4.8_P21175	branched-chain amino acid transport system substrate-binding protein	NA
amino acid	nat-2_full	('natB1' & 'natC' & 'natD1' & 'natA1' & 'natE')	count_by_substrate	Resource Acquisition:Substrate uptake:free amino acids transport	Resource Acquisition	Substrate uptake	free amino acids transport	Resource Acquisition:Substrate uptake:free amino acids transport	Resource Acquisition:Substrate uptake:free amino acids transport	('natB1' & 'natC' & 'natD1' & 'natA1' & 'natE')	'natC'	K11955	NA	3.A.1.4.2_P74455	neutral amino acid transport system permease protein	NA
amino acid	nat-2_full	('natB1' & 'natC' & 'natD1' & 'natA1' & 'natE')	count_by_substrate	Resource Acquisition:Substrate uptake:free amino acids transport	Resource Acquisition	Substrate uptake	free amino acids transport	Resource Acquisition:Substrate uptake:free amino acids transport	Resource Acquisition:Substrate uptake:free amino acids transport	('natB1' & 'natC' & 'natD1' & 'natA1' & 'natE')	'natD1'	K11956	NA	3.A.1.4.2_P74318	neutral amino acid transport system permease protein	NA
amino acid	nat-2_full	('natB1' & 'natC' & 'natD1' & 'natA1' & 'natE')	count_by_substrate	Resource Acquisition:Substrate uptake:free amino acids transport	Resource Acquisition	Substrate uptake	free amino acids transport	Resource Acquisition:Substrate uptake:free amino acids transport	Resource Acquisition:Substrate uptake:free amino acids transport	('natB1' & 'natC' & 'natD1' & 'natA1' & 'natE')	'natA1'	K11957	NA	3.A.1.4.2_Q55164	neutral amino acid transport system ATP-binding protein	NA
amino acid	nat-2_full	('natB1' & 'natC' & 'natD1' & 'natA1' & 'natE')	count_by_substrate	Resource Acquisition:Substrate uptake:free amino acids transport	Resource Acquisition	Substrate uptake	free amino acids transport	Resource Acquisition:Substrate uptake:free amino acids transport	Resource Acquisition:Substrate uptake:free amino acids transport	('natB1' & 'natC' & 'natD1' & 'natA1' & 'natE')	'natE'	K11958	NA	3.A.1.4.2_P73650	neutral amino acid transport system ATP-binding protein	NA
amino acid	paa	('paa')	count_by_substrate	Resource Acquisition:Substrate uptake:free amino acids transport	Resource Acquisition	Substrate uptake	free amino acids transport	Resource Acquisition:Substrate uptake:free amino acids transport	Resource Acquisition:Substrate uptake:free amino acids transport	('paa')	'paa'	K02030	NA	2.A.56.3.1_P74223;3.A.1.3.15_P54535;3.A.1.3.15_P54536;3.A.1.3.23_Q9HU31;3.A.1.3.24_Q9F3K5;3.A.1.3.25_Q9CES5;3.A.1.3.27_Q8RCC4	polar amino acid transport system substrate-binding protein	NA
amino acid	pa_full	('pap' & 'pas')	count_by_substrate	Resource Acquisition:Substrate uptake:free amino acids transport	Resource Acquisition	Substrate uptake	free amino acids transport	Resource Acquisition:Substrate uptake:free amino acids transport	Resource Acquisition:Substrate uptake:free amino acids transport	('pap' & 'pas')	'pas'	K02028	3.6.3.21	3.A.1.3.15_P54537;3.A.1.3.23_Q9HU32;3.A.1.3.24_Q9F3K7;3.A.1.3.25_Q9CES4	polar amino acid transport system ATP-binding protein [EC:3.6.3.21]	NA
amino acid	pa_full	('pap' & 'pas')	count_by_substrate	Resource Acquisition:Substrate uptake:free amino acids transport	Resource Acquisition	Substrate uptake	free amino acids transport	Resource Acquisition:Substrate uptake:free amino acids transport	Resource Acquisition:Substrate uptake:free amino acids transport	('pap' & 'pas')	'pap'	K02029	NA	3.A.1.3.15_P54536;3.A.1.3.23_Q9HU29;3.A.1.3.23_Q9HU30;3.A.1.3.24_Q9F3K6	polar amino acid transport system permease protein	NA
amino acid	aap_key	('aapJ')	count_by_substrate	Resource Acquisition:Substrate uptake:free amino acids transport	Resource Acquisition	Substrate uptake	free amino acids transport	Resource Acquisition:Substrate uptake:free amino acids transport	Resource Acquisition:Substrate uptake:free amino acids transport	('aapJ')	'aapJ'	K09969	NA	3.A.1.3.18_Q8YPM9;3.A.1.3.26_P45766;3.A.1.3.7_Q52663;3.A.1.3.8_Q52812	general L-amino acid transport system substrate-binding protein	NA
amino acid	tcy-2_full	('tcyJ' & 'tcyK' & 'tcyL' & 'tcyM' & 'tcyN')	count_by_substrate	Resource Acquisition:Substrate uptake:free amino acids transport	Resource Acquisition	Substrate uptake	free amino acids transport	Resource Acquisition:Substrate uptake:free amino acids transport	Resource Acquisition:Substrate uptake:free amino acids transport	('tcyJ' & 'tcyK' & 'tcyL' & 'tcyM' & 'tcyN')	'tcyJ'	K16956	NA	3.A.1.3.13	L-cystine transport system substrate-binding protein	NA
amino acid	tcy-2_full	('tcyJ' & 'tcyK' & 'tcyL' & 'tcyM' & 'tcyN')	count_by_substrate	Resource Acquisition:Substrate uptake:free amino acids transport	Resource Acquisition	Substrate uptake	free amino acids transport	Resource Acquisition:Substrate uptake:free amino acids transport	Resource Acquisition:Substrate uptake:free amino acids transport	('tcyJ' & 'tcyK' & 'tcyL' & 'tcyM' & 'tcyN')	'tcyK'	K16957	NA	3.A.1.3.13	L-cystine transport system substrate-binding protein	NA
amino acid	tcy-2_full	('tcyJ' & 'tcyK' & 'tcyL' & 'tcyM' & 'tcyN')	count_by_substrate	Resource Acquisition:Substrate uptake:free amino acids transport	Resource Acquisition	Substrate uptake	free amino acids transport	Resource Acquisition:Substrate uptake:free amino acids transport	Resource Acquisition:Substrate uptake:free amino acids transport	('tcyJ' & 'tcyK' & 'tcyL' & 'tcyM' & 'tcyN')	'tcyL'	K16958	NA	3.A.1.3.13	L-cystine transport system permease protein	NA
amino acid	tcy-2_full	('tcyJ' & 'tcyK' & 'tcyL' & 'tcyM' & 'tcyN')	count_by_substrate	Resource Acquisition:Substrate uptake:free amino acids transport	Resource Acquisition	Substrate uptake	free amino acids transport	Resource Acquisition:Substrate uptake:free amino acids transport	Resource Acquisition:Substrate uptake:free amino acids transport	('tcyJ' & 'tcyK' & 'tcyL' & 'tcyM' & 'tcyN')	'tcyM'	K16959	NA	3.A.1.3.13	L-cystine transport system permease protein	NA
amino acid	tcy-2_full	('tcyJ' & 'tcyK' & 'tcyL' & 'tcyM' & 'tcyN')	count_by_substrate	Resource Acquisition:Substrate uptake:free amino acids transport	Resource Acquisition	Substrate uptake	free amino acids transport	Resource Acquisition:Substrate uptake:free amino acids transport	Resource Acquisition:Substrate uptake:free amino acids transport	('tcyJ' & 'tcyK' & 'tcyL' & 'tcyM' & 'tcyN')	'tcyN'	K16960	3.6.3.-	3.A.1.3.13	L-cystine transport system ATP-binding protein [EC:3.6.3.-]	NA
amino acid	marC	('marC')	count_by_substrate	Resource Acquisition:Substrate uptake:free amino acids transport	Resource Acquisition	Substrate uptake	free amino acids transport	Resource Acquisition:Substrate uptake:free amino acids transport	Resource Acquisition:Substrate uptake:free amino acids transport	('marC')	'marC'	K05595	NA	2.A.95.1.4_Q8J305;2.A.95.1.6_D3P9M4;2.A.95.1.7_P25743	multiple antibiotic resistance protein	NA
amino acid	yjeH	('yjeH')	count_by_substrate	Resource Acquisition:Substrate uptake:free amino acids transport	Resource Acquisition	Substrate uptake	free amino acids transport	Resource Acquisition:Substrate uptake:free amino acids transport	Resource Acquisition:Substrate uptake:free amino acids transport	('yjeH')	'yjeH'	K16263	NA	2.A.3.13.1_P39277	amino acid efflux transporter	NA
amino acid	liv_full	('livG' & 'livF' & 'livH' & 'livM' & 'livK')	count_by_substrate	Resource Acquisition:Substrate uptake:free amino acids transport	Resource Acquisition	Substrate uptake	free amino acids transport	Resource Acquisition:Substrate uptake:free amino acids transport	Resource Acquisition:Substrate uptake:free amino acids transport	('livG' & 'livF' & 'livH' & 'livM' & 'livK')	'livG'	K01995	NA	3.A.1.4.10_Q8DQH7;3.A.1.4.10_Q8DQH8;3.A.1.4.1_P0A9S7;3.A.1.4.3_Q8VM83;3.A.1.4.8_P21629	branched-chain amino acid transport system ATP-binding protein	NA
amino acid	liv_full	('livG' & 'livF' & 'livH' & 'livM' & 'livK')	count_by_substrate	Resource Acquisition:Substrate uptake:free amino acids transport	Resource Acquisition	Substrate uptake	free amino acids transport	Resource Acquisition:Substrate uptake:free amino acids transport	Resource Acquisition:Substrate uptake:free amino acids transport	('livG' & 'livF' & 'livH' & 'livM' & 'livK')	'livF'	K01996	NA	3.A.1.4.10_Q8DQH7;3.A.1.4.11_Q6N8W2;3.A.1.4.1_P22731;3.A.1.4.8_P21630	branched-chain amino acid transport system ATP-binding protein	NA
amino acid	liv_full	('livG' & 'livF' & 'livH' & 'livM' & 'livK')	count_by_substrate	Resource Acquisition:Substrate uptake:free amino acids transport	Resource Acquisition	Substrate uptake	free amino acids transport	Resource Acquisition:Substrate uptake:free amino acids transport	Resource Acquisition:Substrate uptake:free amino acids transport	('livG' & 'livF' & 'livH' & 'livM' & 'livK')	'livH'	K01997	NA	3.A.1.4.10_Q8DQI0;3.A.1.4.11_Q6N8W0;3.A.1.4.1_P0AEX7;3.A.1.4.3_Q8VM85;3.A.1.4.8_P21627	branched-chain amino acid transport system permease protein	NA
amino acid	liv_full	('livG' & 'livF' & 'livH' & 'livM' & 'livK')	count_by_substrate	Resource Acquisition:Substrate uptake:free amino acids transport	Resource Acquisition	Substrate uptake	free amino acids transport	Resource Acquisition:Substrate uptake:free amino acids transport	Resource Acquisition:Substrate uptake:free amino acids transport	('livG' & 'livF' & 'livH' & 'livM' & 'livK')	'livM'	K01998	NA	3.A.1.4.10_Q8DQH9;3.A.1.4.11_Q6N8W1;3.A.1.4.1_P22729;3.A.1.4.3_Q8VM84;3.A.1.4.8_P21628	branched-chain amino acid transport system permease protein	NA
amino acid	tc.apa	('tc.apa')	count_by_substrate	Resource Acquisition:Substrate uptake:free amino acids transport	Resource Acquisition	Substrate uptake	free amino acids transport	Resource Acquisition:Substrate uptake:free amino acids transport	Resource Acquisition:Substrate uptake:free amino acids transport	('tc.apa')	'tc.apa'	K03294	NA	2.A.3.3.16_Q9L100;2.A.3.3.22_Q8R706;2.A.3.3.23_s6ex81;2.A.3.8.12_O34739;2.A.3.8.28_K1M2K1	basic amino acid/polyamine antiporter, APA family	NA
amino acid	aap_full	('aapJ' & 'aapQ' & 'aapM' & 'aapP')	count_by_substrate	Resource Acquisition:Substrate uptake:free amino acids transport	Resource Acquisition	Substrate uptake	free amino acids transport	Resource Acquisition:Substrate uptake:free amino acids transport	Resource Acquisition:Substrate uptake:free amino acids transport	('aapJ' & 'aapQ' & 'aapM' & 'aapP')	'aapQ'	K09970	NA	3.A.1.3.18_Q8YPM8;3.A.1.3.26_P45767;3.A.1.3.7_Q52664;3.A.1.3.8_Q52813	general L-amino acid transport system permease protein	NA
amino acid	aap_full	('aapJ' & 'aapQ' & 'aapM' & 'aapP')	count_by_substrate	Resource Acquisition:Substrate uptake:free amino acids transport	Resource Acquisition	Substrate uptake	free amino acids transport	Resource Acquisition:Substrate uptake:free amino acids transport	Resource Acquisition:Substrate uptake:free amino acids transport	('aapJ' & 'aapQ' & 'aapM' & 'aapP')	'aapM'	K09971	NA	3.A.1.3.18_Q8YPM7;3.A.1.3.26_P45768;3.A.1.3.7_Q52665;3.A.1.3.8_Q52814	general L-amino acid transport system permease protein	NA
amino acid	aap_full	('aapJ' & 'aapQ' & 'aapM' & 'aapP')	count_by_substrate	Resource Acquisition:Substrate uptake:free amino acids transport	Resource Acquisition	Substrate uptake	free amino acids transport	Resource Acquisition:Substrate uptake:free amino acids transport	Resource Acquisition:Substrate uptake:free amino acids transport	('aapJ' & 'aapQ' & 'aapM' & 'aapP')	'aapP'	K09972	3.6.3.-	3.A.1.3.16_A3ZI83;3.A.1.3.26_P45769;3.A.1.3.7_Q52666;3.A.1.3.8_Q52815	general L-amino acid transport system ATP-binding protein [EC:3.6.3.-]	NA
aminobenzoyl-glutamate	abgT	('abgT')	count_by_substrate	Resource Acquisition:Substrate uptake:free amino acids transport	Resource Acquisition	Substrate uptake	free amino acids transport	Resource Acquisition:Substrate uptake:free amino acids transport	Resource Acquisition:Substrate uptake:free amino acids transport	('abgT')	'abgT'	K12942	NA	2.A.68.1.1_P46133;2.A.68.1.3_D9QJW1;2.A.68.1.4_Q0VR69	aminobenzoyl-glutamate transport protein	NA
aminoethylphosphonate	phn-1_partial	('phnS' | 'phnV' | 'phnU' | 'phnT')	count_by_substrate	Resource Acquisition:Substrate uptake:other transport	Resource Acquisition	Substrate uptake	other transport	Resource Acquisition:Substrate uptake:other transport	Resource Acquisition:Substrate uptake:other transport	('phnS' | 'phnV' | 'phnU' | 'phnT')	'phnS'	K11081	NA	3.A.1.11.5	2-aminoethylphosphonate transport system substrate-binding protein	NA
aminoethylphosphonate	phn-1_partial	('phnS' | 'phnV' | 'phnU' | 'phnT')	count_by_substrate	Resource Acquisition:Substrate uptake:other transport	Resource Acquisition	Substrate uptake	other transport	Resource Acquisition:Substrate uptake:other transport	Resource Acquisition:Substrate uptake:other transport	('phnS' | 'phnV' | 'phnU' | 'phnT')	'phnV'	K11082	NA	3.A.1.11.5	2-aminoethylphosphonate transport system permease protein	NA
aminoethylphosphonate	phn-1_partial	('phnS' | 'phnV' | 'phnU' | 'phnT')	count_by_substrate	Resource Acquisition:Substrate uptake:other transport	Resource Acquisition	Substrate uptake	other transport	Resource Acquisition:Substrate uptake:other transport	Resource Acquisition:Substrate uptake:other transport	('phnS' | 'phnV' | 'phnU' | 'phnT')	'phnU'	K11083	NA	3.A.1.11.5	2-aminoethylphosphonate transport system permease protein	NA
aminoethylphosphonate	phn-1_partial	('phnS' | 'phnV' | 'phnU' | 'phnT')	count_by_substrate	Resource Acquisition:Substrate uptake:other transport	Resource Acquisition	Substrate uptake	other transport	Resource Acquisition:Substrate uptake:other transport	Resource Acquisition:Substrate uptake:other transport	('phnS' | 'phnV' | 'phnU' | 'phnT')	'phnT'	K11084	NA	3.A.1.11.5	2-aminoethylphosphonate transport system ATP-binding protein	NA
ammonium	amt	('amt')	count_by_substrate	Resource Acquisition:Substrate uptake:N compound transport	Resource Acquisition	Substrate uptake	N compound transport	Resource Acquisition:Substrate uptake:N compound transport:ammonium transport	Resource Acquisition:Substrate uptake:N compound transport:ammonium transport	('amt')	'amt'	K03320	NA	1.A.11	ammonium transporter, Amt family	NA
antimicrobial peptide	yyd_partial	('yydI' | 'yydJ')	count_by_substrate	NA	NA	NA	NA	NA	NA	('yydI' | 'yydJ')	'yydJ'	K16916	NA	3.A.1.133.1	putative peptide transport system permease protein	NA
antimicrobial peptide	yyd_partial	('yydI' | 'yydJ')	count_by_substrate	NA	NA	NA	NA	NA	NA	('yydI' | 'yydJ')	'yydI'	K16917	NA	3.A.1.133.1	putative peptide transport system ATP-binding protein	NA
arabinogalactan;maltooligosaccharide	gan_full	('ganO' & 'ganP' & 'ganQ' & ('malK' | 'msmX'))	count_by_substrate	Resource Acquisition	Resource Acquisition	NA	NA	Resource Acquisition	Resource Acquisition	('ganO' & 'ganP' & 'ganQ' & ('malK' | 'msmX'))	'malK'	K10111	3.6.3.-	3.A.1.1.12_Q9AI63;3.A.1.1.17_Q9R9Q4;3.A.1.1.19_Q8L122;3.A.1.1.1_P68187;3.A.1.1.49_O30494;3.A.1.1.4_Q01937	multiple sugar transport system ATP-binding protein [EC:3.6.3.-]	NA
arabinogalactan;maltooligosaccharide	gan_full	('ganO' & 'ganP' & 'ganQ' & ('malK' | 'msmX'))	count_by_substrate	Resource Acquisition	Resource Acquisition	NA	NA	Resource Acquisition	Resource Acquisition	('ganO' & 'ganP' & 'ganQ' & ('malK' | 'msmX'))	'msmX'	K10112	NA	3.A.1.1.14_Q97UF2;3.A.1.1.16_Q8TZQ3;3.A.1.1.22_Q9X103;3.A.1.1.23_P96483;3.A.1.1.24_Q72L52;3.A.1.1.25_Q72L52;3.A.1.1.26_P94360;3.A.1.1.27_Q8DT25;3.A.1.1.28_Q00752;3.A.1.1.30_Q88P35;3.A.1.1.31_O50454;3.A.1.1.32_Q55035;3.A.1.1.33_Q9L0Q1;3.A.1.1.34_O32151;3.A.1.1.34_P94360;3.A.1.1.45_Q8NMV1;3.A.1.1.46_P77481	multiple sugar transport system ATP-binding protein	NA
arabinogalactan;maltooligosaccharide	gan_full	('ganO' & 'ganP' & 'ganQ' & ('malK' | 'msmX'))	count_by_substrate	Resource Acquisition	Resource Acquisition	NA	NA	Resource Acquisition	Resource Acquisition	('ganO' & 'ganP' & 'ganQ' & ('malK' | 'msmX'))	'ganO'	K15770	NA	3.A.1.1.16_P58300;3.A.1.1.26_O06989;3.A.1.1.27_Q8DT28;3.A.1.1.44_Q7AKP1	arabinogalactan oligomer / maltooligosaccharide transport system substrate-binding protein	NA
arabinogalactan;maltooligosaccharide	gan_full	('ganO' & 'ganP' & 'ganQ' & ('malK' | 'msmX'))	count_by_substrate	Resource Acquisition	Resource Acquisition	NA	NA	Resource Acquisition	Resource Acquisition	('ganO' & 'ganP' & 'ganQ' & ('malK' | 'msmX'))	'ganP'	K15771	NA	3.A.1.1.16_Q8TZP9;3.A.1.1.26_O06990;3.A.1.1.27_Q8DT27;3.A.1.1.44_Q9KZ07;3.A.1.1.51_Q6MNM0	arabinogalactan oligomer / maltooligosaccharide transport system permease protein	NA
arabinogalactan;maltooligosaccharide	gan_full	('ganO' & 'ganP' & 'ganQ' & ('malK' | 'msmX'))	count_by_substrate	Resource Acquisition	Resource Acquisition	NA	NA	Resource Acquisition	Resource Acquisition	('ganO' & 'ganP' & 'ganQ' & ('malK' | 'msmX'))	'ganQ'	K15772	NA	3.A.1.1.16_Q8TZQ0;3.A.1.1.26_O06991;3.A.1.1.27_Q8DT26;3.A.1.1.44_Q9KZ08	arabinogalactan oligomer / maltooligosaccharide transport system permease protein	NA
arabinosaccharide	ara-1_full	('araN' & 'araP' & 'araQ' & 'msmX')	count_by_substrate	Resource Acquisition:Substrate uptake:carbohydrate transport	Resource Acquisition	Substrate uptake	carbohydrate transport	Resource Acquisition:Substrate uptake:carbohydrate transport:monosaccharide transport	Resource Acquisition:Substrate uptake:carbohydrate transport:monosaccharide transport	('araN' & 'araP' & 'araQ' & 'msmX')	'araN'	K17234	NA	3.A.1.1.34_P94528	arabinosaccharide transport system substrate-binding protein	NA
arabinosaccharide	ara-1_full	('araN' & 'araP' & 'araQ' & 'msmX')	count_by_substrate	Resource Acquisition:Substrate uptake:carbohydrate transport	Resource Acquisition	Substrate uptake	carbohydrate transport	Resource Acquisition:Substrate uptake:carbohydrate transport:monosaccharide transport	Resource Acquisition:Substrate uptake:carbohydrate transport:monosaccharide transport	('araN' & 'araP' & 'araQ' & 'msmX')	'araP'	K17235	NA	3.A.1.1.34_P94529	arabinosaccharide transport system permease protein	NA
arabinosaccharide	ara-1_full	('araN' & 'araP' & 'araQ' & 'msmX')	count_by_substrate	Resource Acquisition:Substrate uptake:carbohydrate transport	Resource Acquisition	Substrate uptake	carbohydrate transport	Resource Acquisition:Substrate uptake:carbohydrate transport:monosaccharide transport	Resource Acquisition:Substrate uptake:carbohydrate transport:monosaccharide transport	('araN' & 'araP' & 'araQ' & 'msmX')	'araQ'	K17236	NA	3.A.1.1.34_P94530	arabinosaccharide transport system permease protein	NA
arabinose	araE	('araE')	count_by_substrate	Resource Acquisition:Substrate uptake:carbohydrate transport	Resource Acquisition	Substrate uptake	carbohydrate transport	Resource Acquisition:Substrate uptake:carbohydrate transport:monosaccharide transport	Resource Acquisition:Substrate uptake:carbohydrate transport:monosaccharide transport	('araE')	'araE'	K02100	NA	2.A.1.1.2_P0AE24;2.A.1.1.55_P96710	MFS transporter, SP family, arabinose:H+ symporter	NA
arabinose	sotB	('sotB')	count_by_substrate	Resource Acquisition:Substrate uptake:carbohydrate transport	Resource Acquisition	Substrate uptake	carbohydrate transport	Resource Acquisition:Substrate uptake:carbohydrate transport:monosaccharide transport	Resource Acquisition:Substrate uptake:carbohydrate transport:monosaccharide transport	('sotB')	'sotB'	K08159	NA	2.A.1.2.15_P31122;2.A.1.2.18_Q9S3J9	MFS transporter, DHA1 family, L-arabinose/isopropyl-beta-D-thiogalactopyranoside export protein	NA
arabinose	mhpT	('mhpT')	count_by_substrate	Resource Acquisition:Substrate uptake:carbohydrate transport	Resource Acquisition	Substrate uptake	carbohydrate transport	Resource Acquisition:Substrate uptake:carbohydrate transport:monosaccharide transport	Resource Acquisition:Substrate uptake:carbohydrate transport:monosaccharide transport	('mhpT')	'mhpT'	K05819	NA	2.A.1.15.2_P77589	MFS transporter, AAHS family, 3-hydroxyphenylpropionic acid transporter	NA
arabinose	kgtP	('kgtP')	count_by_substrate	Resource Acquisition:Substrate uptake:carbohydrate transport	Resource Acquisition	Substrate uptake	carbohydrate transport	Resource Acquisition:Substrate uptake:carbohydrate transport:monosaccharide transport	Resource Acquisition:Substrate uptake:carbohydrate transport:monosaccharide transport	('kgtP')	'kgtP'	K03761	NA	2.A.1.6.2_P0AEX3	MFS transporter, MHS family, alpha-ketoglutarate permease	NA
arabinose	ynfM	('ynfM')	count_by_substrate	Resource Acquisition:Substrate uptake:carbohydrate transport	Resource Acquisition	Substrate uptake	carbohydrate transport	Resource Acquisition:Substrate uptake:carbohydrate transport:monosaccharide transport	Resource Acquisition:Substrate uptake:carbohydrate transport:monosaccharide transport	('ynfM')	'ynfM'	K08224	NA	2.A.1.36.1_P43531	MFS transporter, YNFM family, putative membrane transport protein	NA
arabinose	ara-2_full	('araF' & 'araG' & 'araH')	count_by_substrate	Resource Acquisition:Substrate uptake:carbohydrate transport	Resource Acquisition	Substrate uptake	carbohydrate transport	Resource Acquisition:Substrate uptake:carbohydrate transport:monosaccharide transport	Resource Acquisition:Substrate uptake:carbohydrate transport:monosaccharide transport	('araF' & 'araG' & 'araH')	'araF'	K10537	NA	3.A.1.2.2_P02924	L-arabinose transport system substrate-binding protein	NA
arabinose	ara-2_full	('araF' & 'araG' & 'araH')	count_by_substrate	Resource Acquisition:Substrate uptake:carbohydrate transport	Resource Acquisition	Substrate uptake	carbohydrate transport	Resource Acquisition:Substrate uptake:carbohydrate transport:monosaccharide transport	Resource Acquisition:Substrate uptake:carbohydrate transport:monosaccharide transport	('araF' & 'araG' & 'araH')	'araH'	K10538	NA	3.A.1.2.2_P0AE26	L-arabinose transport system permease protein	NA
arabinose	ara-2_full	('araF' & 'araG' & 'araH')	count_by_substrate	Resource Acquisition:Substrate uptake:carbohydrate transport	Resource Acquisition	Substrate uptake	carbohydrate transport	Resource Acquisition:Substrate uptake:carbohydrate transport:monosaccharide transport	Resource Acquisition:Substrate uptake:carbohydrate transport:monosaccharide transport	('araF' & 'araG' & 'araH')	'araG'	K10539	3.6.3.17	3.A.1.2.2_P0AAF3	L-arabinose transport system ATP-binding protein [EC:3.6.3.17]	NA
arabinose	araJ	('araJ')	count_by_substrate	Resource Acquisition:Substrate uptake:carbohydrate transport	Resource Acquisition	Substrate uptake	carbohydrate transport	Resource Acquisition:Substrate uptake:carbohydrate transport:monosaccharide transport	Resource Acquisition:Substrate uptake:carbohydrate transport:monosaccharide transport	('araJ')	'araJ'	K08156	NA	2.A.1.2.14_P23910	MFS transporter, DHA1 family, arabinose polymer utilization protein	NA
arginine	adiC	('adiC')	count_by_substrate	Resource Acquisition:Substrate uptake:free amino acids transport	Resource Acquisition	Substrate uptake	free amino acids transport	Resource Acquisition:Substrate uptake:free amino acids transport	Resource Acquisition:Substrate uptake:free amino acids transport	('adiC')	'adiC'	K03759	NA	2.A.3.2.5_P60061	arginine:agmatine antiporter	NA
arginine	art-1_full	('artJ' & 'artI' & 'artM' & 'artQ1' & 'artP1')	count_by_substrate	Resource Acquisition:Substrate uptake:free amino acids transport	Resource Acquisition	Substrate uptake	free amino acids transport	Resource Acquisition:Substrate uptake:free amino acids transport	Resource Acquisition:Substrate uptake:free amino acids transport	('artJ' & 'artI' & 'artM' & 'artQ1' & 'artP1')	'artJ'	K09996	NA	3.A.1.3.3_P30860	arginine transport system substrate-binding protein	NA
arginine	art-1_full	('artJ' & 'artI' & 'artM' & 'artQ1' & 'artP1')	count_by_substrate	Resource Acquisition:Substrate uptake:free amino acids transport	Resource Acquisition	Substrate uptake	free amino acids transport	Resource Acquisition:Substrate uptake:free amino acids transport	Resource Acquisition:Substrate uptake:free amino acids transport	('artJ' & 'artI' & 'artM' & 'artQ1' & 'artP1')	'artI'	K09997	NA	3.A.1.3.3_P30859;3.A.1.3.3_P30860	arginine transport system substrate-binding protein	NA
arginine	art-1_full	('artJ' & 'artI' & 'artM' & 'artQ1' & 'artP1')	count_by_substrate	Resource Acquisition:Substrate uptake:free amino acids transport	Resource Acquisition	Substrate uptake	free amino acids transport	Resource Acquisition:Substrate uptake:free amino acids transport	Resource Acquisition:Substrate uptake:free amino acids transport	('artJ' & 'artI' & 'artM' & 'artQ1' & 'artP1')	'artM'	K09998	NA	3.A.1.3.3_P0AE30	arginine transport system permease protein	NA
arginine	art-1_full	('artJ' & 'artI' & 'artM' & 'artQ1' & 'artP1')	count_by_substrate	Resource Acquisition:Substrate uptake:free amino acids transport	Resource Acquisition	Substrate uptake	free amino acids transport	Resource Acquisition:Substrate uptake:free amino acids transport	Resource Acquisition:Substrate uptake:free amino acids transport	('artJ' & 'artI' & 'artM' & 'artQ1' & 'artP1')	'artQ1'	K09999	NA	3.A.1.3.3_P0AE34	arginine transport system permease protein	NA
arginine	art-1_full	('artJ' & 'artI' & 'artM' & 'artQ1' & 'artP1')	count_by_substrate	Resource Acquisition:Substrate uptake:free amino acids transport	Resource Acquisition	Substrate uptake	free amino acids transport	Resource Acquisition:Substrate uptake:free amino acids transport	Resource Acquisition:Substrate uptake:free amino acids transport	('artJ' & 'artI' & 'artM' & 'artQ1' & 'artP1')	'artP1'	K10000	3.6.3.-	3.A.1.3.3_P0AAF6	arginine transport system ATP-binding protein [EC:3.6.3.-]	NA
arginine	arcD	('arcD')	count_by_substrate	Resource Acquisition:Substrate uptake:free amino acids transport	Resource Acquisition	Substrate uptake	free amino acids transport	Resource Acquisition:Substrate uptake:free amino acids transport	Resource Acquisition:Substrate uptake:free amino acids transport	('arcD')	'arcD'	K03758	NA	2.A.3.2.10_F2HL52;2.A.3.2.11_F2HL56;2.A.3.2.3_P18275;2.A.3.2.4_P35865;2.A.3.2.6_O32204;2.A.3.2.7_Q9Z6M8;2.A.3.2.8_P0AAE5	arginine:ornithine antiporter / lysine permease	NA
arginine;histidine;lysine;ornithine	argT	('argT')	count_by_substrate	Resource Acquisition	Resource Acquisition	NA	NA	Resource Acquisition	Resource Acquisition	('argT')	'argT'	K10013	NA	3.A.1.3.11_O50181;3.A.1.3.1_P09551;3.A.1.3.29_P09551;3.A.1.3.29_P0AEU0	lysine/arginine/ornithine transport system substrate-binding protein	NA
arginine;lysine;histidine	art-2_full	('artQ2' & 'artP2' & 'artR')	count_by_substrate	Resource Acquisition	Resource Acquisition	NA	NA	Resource Acquisition	Resource Acquisition	('artQ2' & 'artP2' & 'artR')	'artQ2'	K17077	NA	3.A.1.3.15;3.A.1.3.27	arginine/lysine/histidine transport system permease protein	NA
arginine;lysine;histidine	art-2_full	('artQ2' & 'artP2' & 'artR')	count_by_substrate	Resource Acquisition	Resource Acquisition	NA	NA	Resource Acquisition	Resource Acquisition	('artQ2' & 'artP2' & 'artR')	'artP2'	K23059	NA	3.A.1.3.15;3.A.1.3.27	arginine/lysine/histidine transporter system substrate-binding protein	NA
arginine;lysine;histidine	art-2_full	('artQ2' & 'artP2' & 'artR')	count_by_substrate	Resource Acquisition	Resource Acquisition	NA	NA	Resource Acquisition	Resource Acquisition	('artQ2' & 'artP2' & 'artR')	'artR'	K23060	7.4.2.1	3.A.1.3.15;3.A.1.3.27	arginine/lysine/histidine transport system ATP-binding protein [EC:7.4.2.1]	NA
arginine;lysine;histidine;glutamine	bgt_full	('bgtB' & 'bgtA')	count_by_substrate	Resource Acquisition	Resource Acquisition	NA	NA	Resource Acquisition	Resource Acquisition	('bgtB' & 'bgtA')	'bgtB'	K17062	NA	3.A.1.3.12_P73544;3.A.1.3.17_Q8YSA2	arginine/lysine/histidine/glutamine transport system substrate-binding and permease protein	NA
arginine;lysine;histidine;glutamine	bgt_full	('bgtB' & 'bgtA')	count_by_substrate	Resource Acquisition	Resource Acquisition	NA	NA	Resource Acquisition	Resource Acquisition	('bgtB' & 'bgtA')	'bgtA'	K17063	3.6.3.-	3.A.1.3.12_P73721	arginine/lysine/histidine/glutamine transport system ATP-binding protein [EC:3.6.3.-]	NA
arginine;ornithine	aot_full	('aotJ' & 'aotM' & 'aotQ' & 'aotP')	count_by_substrate	Resource Acquisition	Resource Acquisition	NA	NA	Resource Acquisition	Resource Acquisition	('aotJ' & 'aotM' & 'aotQ' & 'aotP')	'aotJ'	K10022	NA	3.A.1.3.11_O50181	arginine/ornithine transport system substrate-binding protein	NA
arginine;ornithine	aot_full	('aotJ' & 'aotM' & 'aotQ' & 'aotP')	count_by_substrate	Resource Acquisition	Resource Acquisition	NA	NA	Resource Acquisition	Resource Acquisition	('aotJ' & 'aotM' & 'aotQ' & 'aotP')	'aotM'	K10023	NA	3.A.1.3.11_O50183	arginine/ornithine transport system permease protein	NA
arginine;ornithine	aot_full	('aotJ' & 'aotM' & 'aotQ' & 'aotP')	count_by_substrate	Resource Acquisition	Resource Acquisition	NA	NA	Resource Acquisition	Resource Acquisition	('aotJ' & 'aotM' & 'aotQ' & 'aotP')	'aotQ'	K10024	NA	3.A.1.3.11_O50182	arginine/ornithine transport system permease protein	NA
arginine;ornithine	aot_full	('aotJ' & 'aotM' & 'aotQ' & 'aotP')	count_by_substrate	Resource Acquisition	Resource Acquisition	NA	NA	Resource Acquisition	Resource Acquisition	('aotJ' & 'aotM' & 'aotQ' & 'aotP')	'aotP'	K10025	3.6.3.-	3.A.1.3.11_O30506;3.A.1.3.1_P02915;3.A.1.3.23_Q9HU32	arginine/ornithine transport system ATP-binding protein [EC:3.6.3.-]	NA
arginine;ornithine	rocE	('rocE')	count_by_substrate	Resource Acquisition	Resource Acquisition	NA	NA	Resource Acquisition	Resource Acquisition	('rocE')	'rocE'	K02205	NA	2.A.3.1.11_P39137	arginine/ornithine permease	NA
arsenic	arsB-1	('arsB1')	count_by_substrate	NA	NA	NA	NA	NA	NA	('arsB1')	'arsB1'	K03893	NA	2.A.45.1;3.A.4.1	arsenical pump membrane protein	NA
arsenite	arsB-2	('arsB2')	count_by_substrate	NA	NA	NA	NA	NA	NA	('arsB2')	'arsB2'	K03325	NA	2.A.59	arsenite transporter, ACR3 family	NA
ascorbate	ula_partial	('ulaEIIA' | 'ulaEIIB' | 'ulaEIIC')	count_by_substrate	Resource Acquisition:Substrate uptake:vitamin transport	Resource Acquisition	Substrate uptake	vitamin transport	Resource Acquisition:Substrate uptake:vitamin transport:vitamin C transport	Resource Acquisition:Substrate uptake:vitamin transport:vitamin C transport	('ulaEIIA' | 'ulaEIIB' | 'ulaEIIC')	'ulaEIIA'	K02821	2.7.1.69	4.A.2.1.24_P69824	PTS system, ascorbate-specific IIA component [EC:2.7.1.69]	NA
ascorbate	ula_partial	('ulaEIIA' | 'ulaEIIB' | 'ulaEIIC')	count_by_substrate	Resource Acquisition:Substrate uptake:vitamin transport	Resource Acquisition	Substrate uptake	vitamin transport	Resource Acquisition:Substrate uptake:vitamin transport:vitamin C transport	Resource Acquisition:Substrate uptake:vitamin transport:vitamin C transport	('ulaEIIA' | 'ulaEIIB' | 'ulaEIIC')	'ulaEIIB'	K02822	2.7.1.69	4.A.7.1	PTS system, ascorbate-specific IIB component [EC:2.7.1.69]	NA
ascorbate	ula_partial	('ulaEIIA' | 'ulaEIIB' | 'ulaEIIC')	count_by_substrate	Resource Acquisition:Substrate uptake:vitamin transport	Resource Acquisition	Substrate uptake	vitamin transport	Resource Acquisition:Substrate uptake:vitamin transport:vitamin C transport	Resource Acquisition:Substrate uptake:vitamin transport:vitamin C transport	('ulaEIIA' | 'ulaEIIB' | 'ulaEIIC')	'ulaEIIC'	K03475	NA	4.A.7.1	PTS system, ascorbate-specific IIC component	NA
asparagine	ansP	('ansP')	count_by_substrate	Resource Acquisition:Substrate uptake:free amino acids transport	Resource Acquisition	Substrate uptake	free amino acids transport	Resource Acquisition:Substrate uptake:free amino acids transport	Resource Acquisition:Substrate uptake:free amino acids transport	('ansP')	'ansP'	K11738	NA	2.A.3.1.24_P77610;2.A.3.1.8_P40812	L-asparagine permease	NA
aspartate;glutamate;glutamine	peb_key	('peb1A')	count_by_substrate	Resource Acquisition	Resource Acquisition	NA	NA	Resource Acquisition	Resource Acquisition	('peb1A')	'peb1A'	K10039	NA	3.A.1.3.16_Q0P9X8	putative glutamine transport system substrate-binding protein	NA
aspartate;glutamate;glutamine	peb_full	('peb1A' & 'peb1B' & 'peb1C')	count_by_substrate	Resource Acquisition	Resource Acquisition	NA	NA	Resource Acquisition	Resource Acquisition	('peb1A' & 'peb1B' & 'peb1C')	'peb1B'	K10040	NA	3.A.1.3.16_A1VZQ3	putative glutamine transport system permease protein	NA
aspartate;glutamate;glutamine	peb_full	('peb1A' & 'peb1B' & 'peb1C')	count_by_substrate	Resource Acquisition	Resource Acquisition	NA	NA	Resource Acquisition	Resource Acquisition	('peb1A' & 'peb1B' & 'peb1C')	'peb1C'	K10041	3.6.3.-	3.A.1.3.16_A3ZI83	putative glutamine transport system ATP-binding protein [EC:3.6.3.-]	NA
bacteriocin	blpA	('blpA')	count_by_substrate	NA	NA	NA	NA	NA	NA	('blpA')	'blpA'	K20344	NA	3.A.1.112	ATP-binding cassette, subfamily C, bacteriocin exporter	NA
benzoate	benE	('benE')	count_by_substrate	Resource Acquisition:Substrate uptake:aromatic acid transport	Resource Acquisition	Substrate uptake	aromatic acid transport	Resource Acquisition:Substrate uptake:aromatic acid transport	Resource Acquisition:Substrate uptake:aromatic acid transport	('benE')	'benE'	K05782	NA	2.A.46.1	benzoate membrane transport protein	NA
bicarbonate	cmp_full	('cmpB' & 'cmpA' & 'cmpC' & 'cmpD')	count_by_substrate	Resource Acquisition:Substrate uptake:ion transport	Resource Acquisition	Substrate uptake	ion transport	Resource Acquisition:Substrate uptake:ion transport:inorganic transport	Resource Acquisition:Substrate uptake:ion transport:inorganic ion transport	('cmpB' & 'cmpA' & 'cmpC' & 'cmpD')	'cmpA'	K11950	NA	3.A.1.16.3	bicarbonate transport system substrate-binding protein	NA
bicarbonate	cmp_full	('cmpB' & 'cmpA' & 'cmpC' & 'cmpD')	count_by_substrate	Resource Acquisition:Substrate uptake:ion transport	Resource Acquisition	Substrate uptake	ion transport	Resource Acquisition:Substrate uptake:ion transport:inorganic transport	Resource Acquisition:Substrate uptake:ion transport:inorganic ion transport	('cmpB' & 'cmpA' & 'cmpC' & 'cmpD')	'cmpB'	K11951	NA	3.A.1.16.3	bicarbonate transport system permease protein	NA
bicarbonate	cmp_full	('cmpB' & 'cmpA' & 'cmpC' & 'cmpD')	count_by_substrate	Resource Acquisition:Substrate uptake:ion transport	Resource Acquisition	Substrate uptake	ion transport	Resource Acquisition:Substrate uptake:ion transport:inorganic transport	Resource Acquisition:Substrate uptake:ion transport:inorganic ion transport	('cmpB' & 'cmpA' & 'cmpC' & 'cmpD')	'cmpC'	K11952	3.6.3.-	3.A.1.16.3	bicarbonate transport system ATP-binding protein [EC:3.6.3.-]	NA
bicarbonate	cmp_full	('cmpB' & 'cmpA' & 'cmpC' & 'cmpD')	count_by_substrate	Resource Acquisition:Substrate uptake:ion transport	Resource Acquisition	Substrate uptake	ion transport	Resource Acquisition:Substrate uptake:ion transport:inorganic transport	Resource Acquisition:Substrate uptake:ion transport:inorganic ion transport	('cmpB' & 'cmpA' & 'cmpC' & 'cmpD')	'cmpD'	K11953	3.6.3.-	3.A.1.16.3	bicarbonate transport system ATP-binding protein [EC:3.6.3.-]	NA
biopolymer	tol_partial	('tolQ' | 'tolR')	count_by_substrate	Resource Acquisition:Substrate uptake:biopolymer transport	Resource Acquisition	Substrate uptake	biopolymer transport	Resource Acquisition:Substrate uptake:biopolymer transport	Resource Acquisition:Substrate uptake:biopolymer transport	('tolQ' | 'tolR')	'tolR'	K03560	NA	1.A.30.2.2	biopolymer transport protein TolR	NA
biopolymer	tol_partial	('tolQ' | 'tolR')	count_by_substrate	Resource Acquisition:Substrate uptake:biopolymer transport	Resource Acquisition	Substrate uptake	biopolymer transport	Resource Acquisition:Substrate uptake:biopolymer transport	Resource Acquisition:Substrate uptake:biopolymer transport	('tolQ' | 'tolR')	'tolQ'	K03562	NA	1.A.30.2.2	biopolymer transport protein TolQ	NA
biopolymer	exb_full	('exbB' & 'exbD')	count_by_substrate	Resource Acquisition:Substrate uptake:biopolymer transport	Resource Acquisition	Substrate uptake	biopolymer transport	Resource Acquisition:Substrate uptake:biopolymer transport	Resource Acquisition:Substrate uptake:biopolymer transport	('exbB' & 'exbD')	'exbD'	K03559	NA	1.A.30.2.1	biopolymer transport protein ExbD	NA
biopolymer	exb_full	('exbB' & 'exbD')	count_by_substrate	Resource Acquisition:Substrate uptake:biopolymer transport	Resource Acquisition	Substrate uptake	biopolymer transport	Resource Acquisition:Substrate uptake:biopolymer transport	Resource Acquisition:Substrate uptake:biopolymer transport	('exbB' & 'exbD')	'exbB'	K03561	NA	1.A.30.2.1	biopolymer transport protein ExbB	NA
biotin	bio-1_full	('bioY' & 'bioN' & 'bioM')	count_by_substrate	Resource Acquisition:Substrate uptake:vitamin transport	Resource Acquisition	Substrate uptake	vitamin transport	Resource Acquisition:Substrate uptake:vitamin transport:vitamin B transport	Resource Acquisition:Substrate uptake:vitamin transport:vitamin B transport	('bioY' & 'bioN' & 'bioM')	'bioY'	K03523	NA	3.A.1.25.5_Q9WZQ6;3.A.1.25.7_D5ARG8	biotin transport system substrate-specific component	NA
biotin	bio-1_full	('bioY' & 'bioN' & 'bioM')	count_by_substrate	Resource Acquisition:Substrate uptake:vitamin transport	Resource Acquisition	Substrate uptake	vitamin transport	Resource Acquisition:Substrate uptake:vitamin transport:vitamin B transport	Resource Acquisition:Substrate uptake:vitamin transport:vitamin B transport	('bioY' & 'bioN' & 'bioM')	'bioN'	K16783	NA	3.A.1.25.7_D5ARG9;3.A.1.25.1	biotin transport system permease protein	NA
biotin	bio-1_full	('bioY' & 'bioN' & 'bioM')	count_by_substrate	Resource Acquisition:Substrate uptake:vitamin transport	Resource Acquisition	Substrate uptake	vitamin transport	Resource Acquisition:Substrate uptake:vitamin transport:vitamin B transport	Resource Acquisition:Substrate uptake:vitamin transport:vitamin B transport	('bioY' & 'bioN' & 'bioM')	'bioM'	K16784	3.6.3.-	3.A.1.25.7_D5ARH0;3.A.1.25.1	biotin transport system ATP-binding protein [EC:3.6.3.-]	NA
biotin	bio-2_full	('bioY' & 'ecfT' & ('ecfA1' | 'ecfA2'))	count_by_substrate	Resource Acquisition:Substrate uptake:vitamin transport	Resource Acquisition	Substrate uptake	vitamin transport	Resource Acquisition:Substrate uptake:vitamin transport:vitamin B transport	Resource Acquisition:Substrate uptake:vitamin transport:vitamin B transport	('bioY' & 'ecfT' & ('ecfA1' | 'ecfA2'))	'ecfT'	K16785	NA	3.A.1.29.1_Q74I61;3.A.1.25.5_Q9X2I1;3.A.1.25.6_Q5M245;3.A.1.26.10_I7BV49;3.A.1.32.1_Q9KXJ7;3.A.1.32.2_Q2NFA7;3.A.1.32.3_A9WJX6;3.A.1.33.1_Q8R9L9	energy-coupling factor transport system permease protein	NA
biotin	bio-2_full	('bioY' & 'ecfT' & ('ecfA1' | 'ecfA2'))	count_by_substrate	Resource Acquisition:Substrate uptake:vitamin transport	Resource Acquisition	Substrate uptake	vitamin transport	Resource Acquisition:Substrate uptake:vitamin transport:vitamin B transport	Resource Acquisition:Substrate uptake:vitamin transport:vitamin B transport	('bioY' & 'ecfT' & ('ecfA1' | 'ecfA2'))	'ecfA1'	K16786	3.6.3.-	3.A.1.25.5_Q9X1Z1;3.A.1.25.6_Q5M243;3.A.1.26.10_Q839D5	energy-coupling factor transport system ATP-binding protein [EC:3.6.3.-]	NA
biotin	bio-2_full	('bioY' & 'ecfT' & ('ecfA1' | 'ecfA2'))	count_by_substrate	Resource Acquisition:Substrate uptake:vitamin transport	Resource Acquisition	Substrate uptake	vitamin transport	Resource Acquisition:Substrate uptake:vitamin transport:vitamin B transport	Resource Acquisition:Substrate uptake:vitamin transport:vitamin B transport	('bioY' & 'ecfT' & ('ecfA1' | 'ecfA2'))	'ecfA2'	K16787	7.-.-.-	NA	energy-coupling factor transport system ATP-binding protein [EC:7.-.-.-]	NA
calcium	tc.citmhs	('tc.citmhs')	count_by_substrate	Resource Acquisition:Substrate uptake:ion transport	Resource Acquisition	Substrate uptake	ion transport	Resource Acquisition:Substrate uptake:ion transport:inorganic transport	Resource Acquisition:Substrate uptake:ion transport:inorganic ion transport	('tc.citmhs')	'tc.citmhs'	K03300	NA	2.A.11.1.6_A4QA05	citrate-Mg2+:H+ or citrate-Ca2+:H+ symporter, CitMHS family	NA
calcium	yrbG	('yrbG')	count_by_substrate	Resource Acquisition:Substrate uptake:ion transport	Resource Acquisition	Substrate uptake	ion transport	Resource Acquisition:Substrate uptake:ion transport:inorganic transport	Resource Acquisition:Substrate uptake:ion transport:inorganic ion transport	('yrbG')	'yrbG'	K07301	NA	2.A.19.5	cation:H+ antiporter	NA
calcium	chaA	('chaA')	count_by_substrate	Resource Acquisition:Substrate uptake:ion transport	Resource Acquisition	Substrate uptake	ion transport	Resource Acquisition:Substrate uptake:ion transport:inorganic transport	Resource Acquisition:Substrate uptake:ion transport:inorganic ion transport	('chaA')	'chaA'	K07300	NA	2.A.19	Ca2+:H+ antiporter	NA
capsular polysaccharide	kps_key	('kpsE' | 'kpsT')	count_by_substrate	NA	NA	NA	NA	NA	NA	('kpsE' | 'kpsT')	'kpsT'	K09689	NA	3.A.1.101	capsular polysaccharide transport system ATP-binding protein	NA
capsular polysaccharide	kps_key	('kpsE' | 'kpsT')	count_by_substrate	NA	NA	NA	NA	NA	NA	('kpsE' | 'kpsT')	'kpsE'	K10107	NA	3.A.1.101	capsular polysaccharide transport system permease protein	NA
capsular polysaccharide	kps_full	('kpsM' & 'kpsE' & 'kpsT')	count_by_substrate	NA	NA	NA	NA	NA	NA	('kpsM' & 'kpsE' & 'kpsT')	'kpsM'	K09688	NA	3.A.1.101	capsular polysaccharide transport system permease protein	NA
cellobiose	asc_partial	('ascEIIB' | 'ascEIIC')	count_by_substrate	Resource Acquisition:Substrate uptake:carbohydrate transport	Resource Acquisition	Substrate uptake	carbohydrate transport	Resource Acquisition:Substrate uptake:carbohydrate transport:oligosaccharide transport	Resource Acquisition:Substrate uptake:carbohydrate transport:oligosaccharide transport:disaccharide transport	('ascEIIB' | 'ascEIIC')	'ascEIIB'	K02752	2.7.1.69	NA	PTS system, arbutin-, cellobiose-, and salicin-specific IIB component [EC:2.7.1.69]	NA
cellobiose	asc_partial	('ascEIIB' | 'ascEIIC')	count_by_substrate	Resource Acquisition:Substrate uptake:carbohydrate transport	Resource Acquisition	Substrate uptake	carbohydrate transport	Resource Acquisition:Substrate uptake:carbohydrate transport:oligosaccharide transport	Resource Acquisition:Substrate uptake:carbohydrate transport:oligosaccharide transport:disaccharide transport	('ascEIIB' | 'ascEIIC')	'ascEIIC'	K02753	NA	NA	PTS system, arbutin-, cellobiose-, and salicin-specific IIC component	NA
cellobiose	cel_partial	('celEIIA' | 'celEIIB' | 'celEIIC')	count_by_substrate	Resource Acquisition:Substrate uptake:carbohydrate transport	Resource Acquisition	Substrate uptake	carbohydrate transport	Resource Acquisition:Substrate uptake:carbohydrate transport:oligosaccharide transport	Resource Acquisition:Substrate uptake:carbohydrate transport:oligosaccharide transport:disaccharide transport	('celEIIA' | 'celEIIB' | 'celEIIC')	'celEIIA'	K02759	2.7.1.69	4.A.3.2.1_P69791;4.A.3.2.3_O50981;4.A.3.2.6_Q9KSH3;4.A.3.2.7_C4X746;4.A.3.2.9_U5MLJ3;4.A.3.2.2_P46319	PTS system, cellobiose-specific IIA component [EC:2.7.1.69]	NA
cellobiose	cel_partial	('celEIIA' | 'celEIIB' | 'celEIIC')	count_by_substrate	Resource Acquisition:Substrate uptake:carbohydrate transport	Resource Acquisition	Substrate uptake	carbohydrate transport	Resource Acquisition:Substrate uptake:carbohydrate transport:oligosaccharide transport	Resource Acquisition:Substrate uptake:carbohydrate transport:oligosaccharide transport:disaccharide transport	('celEIIA' | 'celEIIB' | 'celEIIC')	'celEIIB'	K02760	2.7.1.69	4.A.3.2.1_P69795;4.A.3.2.3_O50982;4.A.3.2.5_Q8L3C3;4.A.3.2.6_Q9KSH5;4.A.3.2.7_C4X744;4.A.3.2.9_U5MIE1;4.A.3.2.2_P46318	PTS system, cellobiose-specific IIB component [EC:2.7.1.69]	NA
cellobiose	cel_partial	('celEIIA' | 'celEIIB' | 'celEIIC')	count_by_substrate	Resource Acquisition:Substrate uptake:carbohydrate transport	Resource Acquisition	Substrate uptake	carbohydrate transport	Resource Acquisition:Substrate uptake:carbohydrate transport:oligosaccharide transport	Resource Acquisition:Substrate uptake:carbohydrate transport:oligosaccharide transport:disaccharide transport	('celEIIA' | 'celEIIB' | 'celEIIC')	'celEIIC'	K02761	NA	4.A.3.2.1_P17334;4.A.3.2.3_O50980;4.A.3.2.5_Q8L3C2;4.A.3.2.6_Q9KSH4;4.A.3.2.7_C4X745;4.A.3.2.9_U5MFA1;4.A.3.2.2_P46317	PTS system, cellobiose-specific IIC component	NA
cellobiose	ceb_key	('cebE')	count_by_substrate	Resource Acquisition:Substrate uptake:carbohydrate transport	Resource Acquisition	Substrate uptake	carbohydrate transport	Resource Acquisition:Substrate uptake:carbohydrate transport:oligosaccharide transport	Resource Acquisition:Substrate uptake:carbohydrate transport:oligosaccharide transport:disaccharide transport	('cebE')	'cebE'	K10240	NA	3.A.1.1.23_Q9X9R7	cellobiose transport system substrate-binding protein	NA
cellobiose	ceb_full	('cebE' & 'cebF' & 'cebG' & 'msmX')	count_by_substrate	Resource Acquisition:Substrate uptake:carbohydrate transport	Resource Acquisition	Substrate uptake	carbohydrate transport	Resource Acquisition:Substrate uptake:carbohydrate transport:oligosaccharide transport	Resource Acquisition:Substrate uptake:carbohydrate transport:oligosaccharide transport:disaccharide transport	('cebE' & 'cebF' & 'cebG' & 'msmX')	'cebF'	K10241	NA	3.A.1.1.23_Q9X9R6	cellobiose transport system permease protein	NA
cellobiose	ceb_full	('cebE' & 'cebF' & 'cebG' & 'msmX')	count_by_substrate	Resource Acquisition:Substrate uptake:carbohydrate transport	Resource Acquisition	Substrate uptake	carbohydrate transport	Resource Acquisition:Substrate uptake:carbohydrate transport:oligosaccharide transport	Resource Acquisition:Substrate uptake:carbohydrate transport:oligosaccharide transport:disaccharide transport	('cebE' & 'cebF' & 'cebG' & 'msmX')	'cebG'	K10242	NA	3.A.1.1.23_Q9X9R5	cellobiose transport system permease protein	NA
cellobiose;gentibiose;arbutin;salicin	bglH	('bglH')	count_by_substrate	Resource Acquisition	Resource Acquisition	NA	NA	Resource Acquisition	Resource Acquisition	('bglH')	'bglH'	K10124	NA	1.B.3.1.3_P26218	carbohydrate-specific outer membrane porin	NA
cellulose	GH45	('GH45')	count_by_substrate	Resource Acquisition:Substrate degradation:complex carbohydrate depolymerization	Resource Acquisition	Substrate degradation	complex carbohydrate depolymerization	Resource Acquisition:Substrate degradation:complex carbohydrate depolymerization:cellulose breakdown	Resource Acquisition:Substrate degradation:complex carbohydrate depolymerization:cellulose breakdown	('GH45')	'GH45'	NA	NA	NA	glycoside hydrolase CAZy family 45	NA
cellulose	GH6	('GH6')	count_by_substrate	Resource Acquisition:Substrate degradation:complex carbohydrate depolymerization	Resource Acquisition	Substrate degradation	complex carbohydrate depolymerization	Resource Acquisition:Substrate degradation:complex carbohydrate depolymerization:cellulose breakdown	Resource Acquisition:Substrate degradation:complex carbohydrate depolymerization:cellulose breakdown	('GH6')	'GH6'	K19668	NA	NA	glycoside hydrolase CAZy family 6	NA
cellulose;chitin;xylan and heteroxylan	GH3	('GH3')	count_by_substrate	Resource Acquisition	Resource Acquisition	NA	NA	Resource Acquisition	Resource Acquisition	('GH3')	'GH3'	K01207	NA	NA	glycoside hydrolase CAZy family 3	NA
cellulose;chitin;xylan and heteroxylan	GH3	('GH3')	count_by_substrate	Resource Acquisition	Resource Acquisition	NA	NA	Resource Acquisition	Resource Acquisition	('GH3')	'GH3'	K05349	NA	NA	glycoside hydrolase CAZy family 3	NA
cellulose;chitin;xylan and heteroxylan	GH3	('GH3')	count_by_substrate	Resource Acquisition	Resource Acquisition	NA	NA	Resource Acquisition	Resource Acquisition	('GH3')	'GH3'	K15920	NA	NA	glycoside hydrolase CAZy family 3	NA
cellulose;chitin;xylan and heteroxylan	GH3	('GH3')	count_by_substrate	Resource Acquisition	Resource Acquisition	NA	NA	Resource Acquisition	Resource Acquisition	('GH3')	'GH3'	K17641	NA	NA	glycoside hydrolase CAZy family 3	NA
cellulose;xylan and heteroxylan	GH51	('GH51')	count_by_substrate	Resource Acquisition	Resource Acquisition	NA	NA	Resource Acquisition	Resource Acquisition	('GH51')	'GH51'	K01209	NA	NA	glycoside hydrolase CAZy family 51	NA
cellulose;xylan and heteroxylan;heteromannan;mixed linkage glucan	GH5	('GH5')	count_by_substrate	Resource Acquisition	Resource Acquisition	NA	NA	Resource Acquisition	Resource Acquisition	('GH5')	'GH5'	K05991	NA	NA	glycoside hydrolase CAZy family 5	NA
cellulose;xylan and heteroxylan;heteromannan;mixed linkage glucan	GH5	('GH5')	count_by_substrate	Resource Acquisition	Resource Acquisition	NA	NA	Resource Acquisition	Resource Acquisition	('GH5')	'GH5'	K15924	NA	NA	glycoside hydrolase CAZy family 5	NA
cellulose;xylan and heteroxylan;heteromannan;mixed linkage glucan	GH5	('GH5')	count_by_substrate	Resource Acquisition	Resource Acquisition	NA	NA	Resource Acquisition	Resource Acquisition	('GH5')	'GH5'	K18579	NA	NA	glycoside hydrolase CAZy family 5	NA
cellulose;xylan and heteroxylan;mixed linkage glucan	GH8	('GH8')	count_by_substrate	Resource Acquisition	Resource Acquisition	NA	NA	Resource Acquisition	Resource Acquisition	('GH8')	'GH8'	K15531	NA	NA	glycoside hydrolase CAZy family 8	NA
chitin	GH18	('GH18')	count_by_substrate	Resource Acquisition:Substrate degradation:complex carbohydrate depolymerization	Resource Acquisition	Substrate degradation	complex carbohydrate depolymerization	Resource Acquisition:Substrate degradation:complex carbohydrate depolymerization:chitin breakdown	Resource Acquisition:Substrate degradation:complex carbohydrate depolymerization:chitin breakdown	('GH18')	'GH18'	K01183	NA	NA	glycoside hydrolase CAZy family 18	NA
chitin	GH18	('GH18')	count_by_substrate	Resource Acquisition:Substrate degradation:complex carbohydrate depolymerization	Resource Acquisition	Substrate degradation	complex carbohydrate depolymerization	Resource Acquisition:Substrate degradation:complex carbohydrate depolymerization:chitin breakdown	Resource Acquisition:Substrate degradation:complex carbohydrate depolymerization:chitin breakdown	('GH18')	'GH18'	K13695	NA	NA	glycoside hydrolase CAZy family 18	NA
chitin	GH18	('GH18')	count_by_substrate	Resource Acquisition:Substrate degradation:complex carbohydrate depolymerization	Resource Acquisition	Substrate degradation	complex carbohydrate depolymerization	Resource Acquisition:Substrate degradation:complex carbohydrate depolymerization:chitin breakdown	Resource Acquisition:Substrate degradation:complex carbohydrate depolymerization:chitin breakdown	('GH18')	'GH18'	K19303	NA	NA	glycoside hydrolase CAZy family 18	NA
chitin	GH18	('GH18')	count_by_substrate	Resource Acquisition:Substrate degradation:complex carbohydrate depolymerization	Resource Acquisition	Substrate degradation	complex carbohydrate depolymerization	Resource Acquisition:Substrate degradation:complex carbohydrate depolymerization:chitin breakdown	Resource Acquisition:Substrate degradation:complex carbohydrate depolymerization:chitin breakdown	('GH18')	'GH18'	K20276	NA	NA	glycoside hydrolase CAZy family 18	NA
chitin	GH20	('GH20')	count_by_substrate	Resource Acquisition:Substrate degradation:complex carbohydrate depolymerization	Resource Acquisition	Substrate degradation	complex carbohydrate depolymerization	Resource Acquisition:Substrate degradation:complex carbohydrate depolymerization:chitin breakdown	Resource Acquisition:Substrate degradation:complex carbohydrate depolymerization:chitin breakdown	('GH20')	'GH20'	K09872	NA	NA	glycoside hydrolase CAZy family 20	NA
chitin	GH20	('GH20')	count_by_substrate	Resource Acquisition:Substrate degradation:complex carbohydrate depolymerization	Resource Acquisition	Substrate degradation	complex carbohydrate depolymerization	Resource Acquisition:Substrate degradation:complex carbohydrate depolymerization:chitin breakdown	Resource Acquisition:Substrate degradation:complex carbohydrate depolymerization:chitin breakdown	('GH20')	'GH20'	K10532	NA	NA	glycoside hydrolase CAZy family 20	NA
chitin	GH20	('GH20')	count_by_substrate	Resource Acquisition:Substrate degradation:complex carbohydrate depolymerization	Resource Acquisition	Substrate degradation	complex carbohydrate depolymerization	Resource Acquisition:Substrate degradation:complex carbohydrate depolymerization:chitin breakdown	Resource Acquisition:Substrate degradation:complex carbohydrate depolymerization:chitin breakdown	('GH20')	'GH20'	K12373	NA	NA	glycoside hydrolase CAZy family 20	NA
chitin	GH23	('GH23')	count_by_substrate	Resource Acquisition:Substrate degradation:complex carbohydrate depolymerization	Resource Acquisition	Substrate degradation	complex carbohydrate depolymerization	Resource Acquisition:Substrate degradation:complex carbohydrate depolymerization:chitin breakdown	Resource Acquisition:Substrate degradation:complex carbohydrate depolymerization:chitin breakdown	('GH23')	'GH23'	K00859	NA	NA	glycoside hydrolase CAZy family 23	NA
chitin	GH23	('GH23')	count_by_substrate	Resource Acquisition:Substrate degradation:complex carbohydrate depolymerization	Resource Acquisition	Substrate degradation	complex carbohydrate depolymerization	Resource Acquisition:Substrate degradation:complex carbohydrate depolymerization:chitin breakdown	Resource Acquisition:Substrate degradation:complex carbohydrate depolymerization:chitin breakdown	('GH23')	'GH23'	K03194	NA	NA	glycoside hydrolase CAZy family 23	NA
chitin	GH23	('GH23')	count_by_substrate	Resource Acquisition:Substrate degradation:complex carbohydrate depolymerization	Resource Acquisition	Substrate degradation	complex carbohydrate depolymerization	Resource Acquisition:Substrate degradation:complex carbohydrate depolymerization:chitin breakdown	Resource Acquisition:Substrate degradation:complex carbohydrate depolymerization:chitin breakdown	('GH23')	'GH23'	K05807	NA	NA	glycoside hydrolase CAZy family 23	NA
chitin	GH23	('GH23')	count_by_substrate	Resource Acquisition:Substrate degradation:complex carbohydrate depolymerization	Resource Acquisition	Substrate degradation	complex carbohydrate depolymerization	Resource Acquisition:Substrate degradation:complex carbohydrate depolymerization:chitin breakdown	Resource Acquisition:Substrate degradation:complex carbohydrate depolymerization:chitin breakdown	('GH23')	'GH23'	K07273	NA	NA	glycoside hydrolase CAZy family 23	NA
chitin	GH23	('GH23')	count_by_substrate	Resource Acquisition:Substrate degradation:complex carbohydrate depolymerization	Resource Acquisition	Substrate degradation	complex carbohydrate depolymerization	Resource Acquisition:Substrate degradation:complex carbohydrate depolymerization:chitin breakdown	Resource Acquisition:Substrate degradation:complex carbohydrate depolymerization:chitin breakdown	('GH23')	'GH23'	K08307	NA	NA	glycoside hydrolase CAZy family 23	NA
chitin	GH23	('GH23')	count_by_substrate	Resource Acquisition:Substrate degradation:complex carbohydrate depolymerization	Resource Acquisition	Substrate degradation	complex carbohydrate depolymerization	Resource Acquisition:Substrate degradation:complex carbohydrate depolymerization:chitin breakdown	Resource Acquisition:Substrate degradation:complex carbohydrate depolymerization:chitin breakdown	('GH23')	'GH23'	K08309	NA	NA	glycoside hydrolase CAZy family 23	NA
chitin	GH23	('GH23')	count_by_substrate	Resource Acquisition:Substrate degradation:complex carbohydrate depolymerization	Resource Acquisition	Substrate degradation	complex carbohydrate depolymerization	Resource Acquisition:Substrate degradation:complex carbohydrate depolymerization:chitin breakdown	Resource Acquisition:Substrate degradation:complex carbohydrate depolymerization:chitin breakdown	('GH23')	'GH23'	K10563	NA	NA	glycoside hydrolase CAZy family 23	NA
chitin	GH23	('GH23')	count_by_substrate	Resource Acquisition:Substrate degradation:complex carbohydrate depolymerization	Resource Acquisition	Substrate degradation	complex carbohydrate depolymerization	Resource Acquisition:Substrate degradation:complex carbohydrate depolymerization:chitin breakdown	Resource Acquisition:Substrate degradation:complex carbohydrate depolymerization:chitin breakdown	('GH23')	'GH23'	K12089	NA	NA	glycoside hydrolase CAZy family 23	NA
chitin	GH23	('GH23')	count_by_substrate	Resource Acquisition:Substrate degradation:complex carbohydrate depolymerization	Resource Acquisition	Substrate degradation	complex carbohydrate depolymerization	Resource Acquisition:Substrate degradation:complex carbohydrate depolymerization:chitin breakdown	Resource Acquisition:Substrate degradation:complex carbohydrate depolymerization:chitin breakdown	('GH23')	'GH23'	K19804	NA	NA	glycoside hydrolase CAZy family 23	NA
chitin	GH23	('GH23')	count_by_substrate	Resource Acquisition:Substrate degradation:complex carbohydrate depolymerization	Resource Acquisition	Substrate degradation	complex carbohydrate depolymerization	Resource Acquisition:Substrate degradation:complex carbohydrate depolymerization:chitin breakdown	Resource Acquisition:Substrate degradation:complex carbohydrate depolymerization:chitin breakdown	('GH23')	'GH23'	K21687	NA	NA	glycoside hydrolase CAZy family 23	NA
chitin	GH23	('GH23')	count_by_substrate	Resource Acquisition:Substrate degradation:complex carbohydrate depolymerization	Resource Acquisition	Substrate degradation	complex carbohydrate depolymerization	Resource Acquisition:Substrate degradation:complex carbohydrate depolymerization:chitin breakdown	Resource Acquisition:Substrate degradation:complex carbohydrate depolymerization:chitin breakdown	('GH23')	'GH23'	K21691	NA	NA	glycoside hydrolase CAZy family 23	NA
chitin	GH19	('GH19')	count_by_substrate	Resource Acquisition:Substrate degradation:complex carbohydrate depolymerization	Resource Acquisition	Substrate degradation	complex carbohydrate depolymerization	Resource Acquisition:Substrate degradation:complex carbohydrate depolymerization:chitin breakdown	Resource Acquisition:Substrate degradation:complex carbohydrate depolymerization:chitin breakdown	('GH19')	'GH19'	K01227	NA	NA	glycoside hydrolase CAZy family 19	NA
chitin	GH19	('GH19')	count_by_substrate	Resource Acquisition:Substrate degradation:complex carbohydrate depolymerization	Resource Acquisition	Substrate degradation	complex carbohydrate depolymerization	Resource Acquisition:Substrate degradation:complex carbohydrate depolymerization:chitin breakdown	Resource Acquisition:Substrate degradation:complex carbohydrate depolymerization:chitin breakdown	('GH19')	'GH19'	K03642	NA	NA	glycoside hydrolase CAZy family 19	NA
chitin	GH19	('GH19')	count_by_substrate	Resource Acquisition:Substrate degradation:complex carbohydrate depolymerization	Resource Acquisition	Substrate degradation	complex carbohydrate depolymerization	Resource Acquisition:Substrate degradation:complex carbohydrate depolymerization:chitin breakdown	Resource Acquisition:Substrate degradation:complex carbohydrate depolymerization:chitin breakdown	('GH19')	'GH19'	K03791	NA	NA	glycoside hydrolase CAZy family 19	NA
chitin	GH19	('GH19')	count_by_substrate	Resource Acquisition:Substrate degradation:complex carbohydrate depolymerization	Resource Acquisition	Substrate degradation	complex carbohydrate depolymerization	Resource Acquisition:Substrate degradation:complex carbohydrate depolymerization:chitin breakdown	Resource Acquisition:Substrate degradation:complex carbohydrate depolymerization:chitin breakdown	('GH19')	'GH19'	K22278	NA	NA	glycoside hydrolase CAZy family 19	NA
chitobiose	chi_full	('chiE' & 'chiF' & 'chiG')	count_by_substrate	Resource Acquisition:Substrate uptake:carbohydrate transport	Resource Acquisition	Substrate uptake	carbohydrate transport	Resource Acquisition:Substrate uptake:carbohydrate transport:oligosaccharide transport	Resource Acquisition:Substrate uptake:carbohydrate transport:oligosaccharide transport:disaccharide transport	('chiE' & 'chiF' & 'chiG')	'chiE'	K17244	NA	3.A.1.1.40_Q9WZR7	putative chitobiose transport system substrate-binding protein	NA
chitobiose	chi_full	('chiE' & 'chiF' & 'chiG')	count_by_substrate	Resource Acquisition:Substrate uptake:carbohydrate transport	Resource Acquisition	Substrate uptake	carbohydrate transport	Resource Acquisition:Substrate uptake:carbohydrate transport:oligosaccharide transport	Resource Acquisition:Substrate uptake:carbohydrate transport:oligosaccharide transport:disaccharide transport	('chiE' & 'chiF' & 'chiG')	'chiF'	K17245	NA	3.A.1.1.40	putative chitobiose transport system permease protein	NA
chitobiose	chi_full	('chiE' & 'chiF' & 'chiG')	count_by_substrate	Resource Acquisition:Substrate uptake:carbohydrate transport	Resource Acquisition	Substrate uptake	carbohydrate transport	Resource Acquisition:Substrate uptake:carbohydrate transport:oligosaccharide transport	Resource Acquisition:Substrate uptake:carbohydrate transport:oligosaccharide transport:disaccharide transport	('chiE' & 'chiF' & 'chiG')	'chiG'	K17246	NA	3.A.1.1.40	putative chitobiose transport system permease protein	NA
choline;glycine;proline betaine	betT	('betT')	count_by_substrate	Resource Acquisition	Resource Acquisition	NA	NA	Resource Acquisition	Resource Acquisition	('betT')	'betT'	K02168	NA	2.A.15.1.3_Q4ZLW8;2.A.15.1.5_Q92WM0;2.A.15.1.9_Q6F754	choline/glycine/proline betaine transport protein	NA
chromate	chrA	('chrA')	count_by_substrate	NA	NA	NA	NA	NA	NA	('chrA')	'chrA'	K07240	NA	2.A.51.1	chromate transporter	NA
citrate	tc.dass	('tc.dass')	count_by_substrate	Resource Acquisition:Substrate uptake:carboxylate transport	Resource Acquisition	Substrate uptake	carboxylate transport	Resource Acquisition:Substrate uptake:carboxylate transport:tricarboxylate transport	Resource Acquisition:Substrate uptake:carboxylate transport:tricarboxylate transport	('tc.dass')	'tc.dass'	K03319	NA	2.A.47.3.4_Q6D017	divalent anion:Na+ symporter, DASS family	NA
citrate	citA	('citA')	count_by_substrate	Resource Acquisition:Substrate uptake:carboxylate transport	Resource Acquisition	Substrate uptake	carboxylate transport	Resource Acquisition:Substrate uptake:carboxylate transport:tricarboxylate transport	Resource Acquisition:Substrate uptake:carboxylate transport:tricarboxylate transport	('citA')	'citA'	K03288	NA	2.A.1.6.1_P16482;2.A.1.6.7_P0A2G3	MFS transporter, MHS family, citrate/tricarballylate:H+ symporter	NA
citrate	citT	('citT')	count_by_substrate	Resource Acquisition:Substrate uptake:carboxylate transport	Resource Acquisition	Substrate uptake	carboxylate transport	Resource Acquisition:Substrate uptake:carboxylate transport:tricarboxylate transport	Resource Acquisition:Substrate uptake:carboxylate transport:tricarboxylate transport	('citT')	'citT'	K09477	NA	2.A.47.3.2_P0AE74	citrate:succinate antiporter	NA
cobalt;nickel	nrsA	('nrsA')	count_by_substrate	NA	NA	NA	NA	NA	NA	('nrsA')	'nrsA'	K11326	NA	2.A.6.1	cation efflux system protein involved in nickel and cobalt tolerance	NA
cobalt;nickel	nixA	('nixA')	count_by_substrate	NA	NA	NA	NA	NA	NA	('nixA')	'nixA'	K07241	NA	2.A.52.1	high-affinity nickel-transport protein	NA
cobalt;nickel	rcnA	('rcnA')	count_by_substrate	NA	NA	NA	NA	NA	NA	('rcnA')	'rcnA'	K08970	NA	2.A.52.2	nickel/cobalt exporter	NA
cobalt;zinc;cadmium	czcA	('czcA')	count_by_substrate	NA	NA	NA	NA	NA	NA	('czcA')	'czcA'	K15726	NA	2.A.6.1.2	cobalt-zinc-cadmium resistance protein CzcA	NA
cobalt;zinc;cadmium	czcC	('czcC')	count_by_substrate	NA	NA	NA	NA	NA	NA	('czcC')	'czcC'	K15725	NA	1.B.17.2.2	outer membrane protein, cobalt-zinc-cadmium efflux system	NA
cobalt;zinc;cadmium;nickel	czcD	('czcD')	count_by_substrate	NA	NA	NA	NA	NA	NA	('czcD')	'czcD'	K16264	NA	2.A.4.1	cobalt-zinc-cadmium efflux system protein	NA
colicin	hasR	('hasR')	count_by_substrate	Resource Acquisition:Substrate uptake:other transport	Resource Acquisition	Substrate uptake	other transport	Resource Acquisition:Substrate uptake:other transport	Resource Acquisition:Substrate uptake:other transport	('hasR')	'hasR'	K16152	NA	1.B.14.7.1	heme acquisition protein HasR	NA
copper	nos_key	('nosY')	count_by_substrate	Resource Acquisition:Substrate uptake:ion transport	Resource Acquisition	Substrate uptake	ion transport	Resource Acquisition:Substrate uptake:ion transport:metal transport	Resource Acquisition:Substrate uptake:ion transport:metal ion transport	('nosY')	'nosY'	K19341	NA	3.A.1.132.2	Cu-processing system permease protein	NA
copper	nos_full	('nosF' & 'nosY')	count_by_substrate	Resource Acquisition:Substrate uptake:ion transport	Resource Acquisition	Substrate uptake	ion transport	Resource Acquisition:Substrate uptake:ion transport:metal transport	Resource Acquisition:Substrate uptake:ion transport:metal ion transport	('nosF' & 'nosY')	'nosF'	K19340	NA	3.A.1.132.2	Cu-processing system ATP-binding protein	NA
copper;gold	gesB	('gesB')	count_by_substrate	NA	NA	NA	NA	NA	NA	('gesB')	'gesB'	K19594	NA	2.A.6.2.25;2.A.6.2.34	gold/copper resistance efflux pump	NA
copper;silver	cusC	('cusC')	count_by_substrate	NA	NA	NA	NA	NA	NA	('cusC')	'cusC'	K07796	NA	1.B.17.3.4;1.B.17.3.5	outer membrane protein, Cu(I)/Ag(I) efflux system	NA
copper;silver	cusA	('cusA')	count_by_substrate	NA	NA	NA	NA	NA	NA	('cusA')	'cusA'	K07787	NA	2.A.6.1.4	Cu(I)/Ag(I) efflux system membrane protein CusA/SilA	NA
cysteine	eamA	('eamA')	count_by_substrate	NA	NA	NA	NA	NA	NA	('eamA')	'eamA'	K15268	NA	2.A.7.3.2_P31125	O-acetylserine/cysteine efflux transporter	NA
cysteine	eamB	('eamB')	count_by_substrate	NA	NA	NA	NA	NA	NA	('eamB')	'eamB'	K11249	NA	2.A.76.1.4_P38101	cysteine/O-acetylserine efflux protein	NA
cytosine	codB	('codB')	count_by_substrate	Resource Acquisition:Substrate uptake:nucleic acid component transport	Resource Acquisition	Substrate uptake	nucleic acid component transport	Resource Acquisition:Substrate uptake:nucleic acid component transport:nucleobase transport	Resource Acquisition:Substrate uptake:nucleic acid component transport:nucleobase transport	('codB')	'codB'	K10974	NA	2.A.39.1.1_P0AA82	cytosine permease	NA
deoxygluconate	kdgT	('kdgT')	count_by_substrate	Resource Acquisition:Substrate uptake:carbohydrate transport	Resource Acquisition	Substrate uptake	carbohydrate transport	Resource Acquisition:Substrate uptake:carbohydrate transport:carbohydrate acid transport	Resource Acquisition:Substrate uptake:carbohydrate transport:carbohydrate acid transport	('kdgT')	'kdgT'	K02526	NA	2.A.10.1	2-keto-3-deoxygluconate permease	NA
dicarboxylate	yia_partial	('yiaN' | 'yiaM' | 'yiaO')	count_by_substrate	Resource Acquisition:Substrate uptake:carboxylate transport	Resource Acquisition	Substrate uptake	carboxylate transport	Resource Acquisition:Substrate uptake:carboxylate transport:dicarboxylate transport	Resource Acquisition:Substrate uptake:carboxylate transport:dicarboxylate transport	('yiaN' | 'yiaM' | 'yiaO')	'yiaN'	K21393	NA	2.A.56.1	TRAP-type transport system large permease protein	NA
dicarboxylate	yia_partial	('yiaN' | 'yiaM' | 'yiaO')	count_by_substrate	Resource Acquisition:Substrate uptake:carboxylate transport	Resource Acquisition	Substrate uptake	carboxylate transport	Resource Acquisition:Substrate uptake:carboxylate transport:dicarboxylate transport	Resource Acquisition:Substrate uptake:carboxylate transport:dicarboxylate transport	('yiaN' | 'yiaM' | 'yiaO')	'yiaM'	K21394	NA	2.A.56.1	TRAP-type transport system small permease protein	NA
dicarboxylate	yia_partial	('yiaN' | 'yiaM' | 'yiaO')	count_by_substrate	Resource Acquisition:Substrate uptake:carboxylate transport	Resource Acquisition	Substrate uptake	carboxylate transport	Resource Acquisition:Substrate uptake:carboxylate transport:dicarboxylate transport	Resource Acquisition:Substrate uptake:carboxylate transport:dicarboxylate transport	('yiaN' | 'yiaM' | 'yiaO')	'yiaO'	K21395	NA	2.A.56.1	TRAP-type transport system periplasmic protein	NA
dicarboxylate	dct_full	('dctQ' & 'dctP' & 'dctM')	count_by_substrate	Resource Acquisition:Substrate uptake:carboxylate transport	Resource Acquisition	Substrate uptake	carboxylate transport	Resource Acquisition:Substrate uptake:carboxylate transport:dicarboxylate transport	Resource Acquisition:Substrate uptake:carboxylate transport:dicarboxylate transport	('dctQ' & 'dctP' & 'dctM')	'dctP'	K11688	NA	2.A.56.1.1_P37735	C4-dicarboxylate-binding protein DctP	NA
dicarboxylate	dct_full	('dctQ' & 'dctP' & 'dctM')	count_by_substrate	Resource Acquisition:Substrate uptake:carboxylate transport	Resource Acquisition	Substrate uptake	carboxylate transport	Resource Acquisition:Substrate uptake:carboxylate transport:dicarboxylate transport	Resource Acquisition:Substrate uptake:carboxylate transport:dicarboxylate transport	('dctQ' & 'dctP' & 'dctM')	'dctQ'	K11689	NA	2.A.56.1.1_O07837	C4-dicarboxylate transporter, DctQ subunit	NA
dicarboxylate	dct_full	('dctQ' & 'dctP' & 'dctM')	count_by_substrate	Resource Acquisition:Substrate uptake:carboxylate transport	Resource Acquisition	Substrate uptake	carboxylate transport	Resource Acquisition:Substrate uptake:carboxylate transport:dicarboxylate transport	Resource Acquisition:Substrate uptake:carboxylate transport:dicarboxylate transport	('dctQ' & 'dctP' & 'dctM')	'dctM'	K11690	NA	2.A.56.1.1_O07838	C4-dicarboxylate transporter, DctM subunit	NA
dicarboxylate	dcuC	('dcuC')	count_by_substrate	Resource Acquisition:Substrate uptake:carboxylate transport	Resource Acquisition	Substrate uptake	carboxylate transport	Resource Acquisition:Substrate uptake:carboxylate transport:dicarboxylate transport	Resource Acquisition:Substrate uptake:carboxylate transport:dicarboxylate transport	('dcuC')	'dcuC'	K03326	NA	2.A.61.1.1_P0ABP3;2.A.61.1.2_P45428	C4-dicarboxylate transporter, DcuC family	NA
digalacturonate	agu_key	('aguE')	count_by_substrate	Resource Acquisition:Substrate uptake:carboxylate transport	Resource Acquisition	Substrate uptake	carboxylate transport	Resource Acquisition:Substrate uptake:carboxylate transport:monocarboxylate transport	Resource Acquisition:Substrate uptake:carboxylate transport:monocarboxylate transport	('aguE')	'aguE'	K17241	NA	3.A.1.1.39	alpha-1,4-digalacturonate transport system substrate-binding protein	NA
digalacturonate	agu_full	('aguE' & 'aguF' & 'aguG')	count_by_substrate	Resource Acquisition:Substrate uptake:carboxylate transport	Resource Acquisition	Substrate uptake	carboxylate transport	Resource Acquisition:Substrate uptake:carboxylate transport:monocarboxylate transport	Resource Acquisition:Substrate uptake:carboxylate transport:monocarboxylate transport	('aguE' & 'aguF' & 'aguG')	'aguF'	K17242	NA	3.A.1.1.39	alpha-1,4-digalacturonate transport system permease protein	NA
digalacturonate	agu_full	('aguE' & 'aguF' & 'aguG')	count_by_substrate	Resource Acquisition:Substrate uptake:carboxylate transport	Resource Acquisition	Substrate uptake	carboxylate transport	Resource Acquisition:Substrate uptake:carboxylate transport:monocarboxylate transport	Resource Acquisition:Substrate uptake:carboxylate transport:monocarboxylate transport	('aguE' & 'aguF' & 'aguG')	'aguG'	K17243	NA	3.A.1.1.39	alpha-1,4-digalacturonate transport system permease protein	NA
dipeptide	dpp-1_key	('dppA1')	count_by_substrate	Resource Acquisition:Substrate uptake:peptide transport	Resource Acquisition	Substrate uptake	peptide transport	Resource Acquisition:Substrate uptake:peptide transport	Resource Acquisition:Substrate uptake:peptide transport	('dppA1')	'dppA1'	K12368	NA	3.A.1.5.39_W0WJ85;3.A.1.5.39_W0WKZ8;3.A.1.5.39_W0WL02;3.A.1.5.39_W0WLZ1;3.A.1.5.39_W0WQF0	dipeptide transport system substrate-binding protein	NA
dipeptide	dpp-1_full	('dppA1' & 'dppB1' & 'dppC1' & 'dppD1' & 'dppF1')	count_by_substrate	Resource Acquisition:Substrate uptake:peptide transport	Resource Acquisition	Substrate uptake	peptide transport	Resource Acquisition:Substrate uptake:peptide transport	Resource Acquisition:Substrate uptake:peptide transport	('dppA1' & 'dppB1' & 'dppC1' & 'dppD1' & 'dppF1')	'dppB1'	K12369	NA	3.A.1.5.39_W0WN20	dipeptide transport system permease protein	NA
dipeptide	dpp-1_full	('dppA1' & 'dppB1' & 'dppC1' & 'dppD1' & 'dppF1')	count_by_substrate	Resource Acquisition:Substrate uptake:peptide transport	Resource Acquisition	Substrate uptake	peptide transport	Resource Acquisition:Substrate uptake:peptide transport	Resource Acquisition:Substrate uptake:peptide transport	('dppA1' & 'dppB1' & 'dppC1' & 'dppD1' & 'dppF1')	'dppC1'	K12370	NA	3.A.1.5.39_W0WMS8	dipeptide transport system permease protein	NA
dipeptide	dpp-1_full	('dppA1' & 'dppB1' & 'dppC1' & 'dppD1' & 'dppF1')	count_by_substrate	Resource Acquisition:Substrate uptake:peptide transport	Resource Acquisition	Substrate uptake	peptide transport	Resource Acquisition:Substrate uptake:peptide transport	Resource Acquisition:Substrate uptake:peptide transport	('dppA1' & 'dppB1' & 'dppC1' & 'dppD1' & 'dppF1')	'dppD1'	K12371	NA	3.A.1.5.39_W0WJ90	dipeptide transport system ATP-binding protein	NA
dipeptide	dpp-1_full	('dppA1' & 'dppB1' & 'dppC1' & 'dppD1' & 'dppF1')	count_by_substrate	Resource Acquisition:Substrate uptake:peptide transport	Resource Acquisition	Substrate uptake	peptide transport	Resource Acquisition:Substrate uptake:peptide transport	Resource Acquisition:Substrate uptake:peptide transport	('dppA1' & 'dppB1' & 'dppC1' & 'dppD1' & 'dppF1')	'dppF1'	K12372	NA	3.A.1.5.39_W0WLZ8	dipeptide transport system ATP-binding protein	NA
dipeptide	dpp-2_full	('dppB2' & 'dppC2' & 'dppD2' & 'dppE')	count_by_substrate	Resource Acquisition:Substrate uptake:peptide transport	Resource Acquisition	Substrate uptake	peptide transport	Resource Acquisition:Substrate uptake:peptide transport	Resource Acquisition:Substrate uptake:peptide transport	('dppB2' & 'dppC2' & 'dppD2' & 'dppE')	'dppE'	K16199	NA	3.A.1.5.2_P26906	dipeptide transport system substrate-binding protein	NA
dipeptide	dpp-2_full	('dppB2' & 'dppC2' & 'dppD2' & 'dppE')	count_by_substrate	Resource Acquisition:Substrate uptake:peptide transport	Resource Acquisition	Substrate uptake	peptide transport	Resource Acquisition:Substrate uptake:peptide transport	Resource Acquisition:Substrate uptake:peptide transport	('dppB2' & 'dppC2' & 'dppD2' & 'dppE')	'dppB2'	K16200	NA	3.A.1.5.2_P26903	dipeptide transport system permease protein	NA
dipeptide	dpp-2_full	('dppB2' & 'dppC2' & 'dppD2' & 'dppE')	count_by_substrate	Resource Acquisition:Substrate uptake:peptide transport	Resource Acquisition	Substrate uptake	peptide transport	Resource Acquisition:Substrate uptake:peptide transport	Resource Acquisition:Substrate uptake:peptide transport	('dppB2' & 'dppC2' & 'dppD2' & 'dppE')	'dppC2'	K16201	NA	3.A.1.5.2_P26904	dipeptide transport system permease protein	NA
dipeptide	dpp-2_full	('dppB2' & 'dppC2' & 'dppD2' & 'dppE')	count_by_substrate	Resource Acquisition:Substrate uptake:peptide transport	Resource Acquisition	Substrate uptake	peptide transport	Resource Acquisition:Substrate uptake:peptide transport	Resource Acquisition:Substrate uptake:peptide transport	('dppB2' & 'dppC2' & 'dppD2' & 'dppE')	'dppD2'	K16202	NA	3.A.1.5.2_P26905	dipeptide transport system ATP-binding protein	NA
drug	acrD	('acrD')	count_by_substrate	NA	NA	NA	NA	NA	NA	('acrD')	'acrD'	K18324	NA	2.A.6.2.7_P24177	multidrug efflux pump	NA
drug	acrF	('acrF')	count_by_substrate	NA	NA	NA	NA	NA	NA	('acrF')	'acrF'	K18142	NA	2.A.6.2.2_P31224	multidrug efflux pump	NA
drug	ade_full	('adeB' & 'adeC')	count_by_substrate	NA	NA	NA	NA	NA	NA	('adeB' & 'adeC')	'adeB'	K18146	NA	2.A.6.2.40	multidrug efflux pump	NA
drug	ade_full	('adeB' & 'adeC')	count_by_substrate	NA	NA	NA	NA	NA	NA	('adeB' & 'adeC')	'adeC'	K18147	NA	1.B.17;2.A.6.2.40	outer membrane protein, multidrug efflux system	NA
drug	ampG	('ampG')	count_by_substrate	NA	NA	NA	NA	NA	NA	('ampG')	'ampG'	K08218	NA	2.A.1.25.5_G3XCT7	MFS transporter, PAT family, beta-lactamase induction signal transducer AmpG	NA
drug	bce_full	('bceA' & 'bceB')	count_by_substrate	NA	NA	NA	NA	NA	NA	('bceA' & 'bceB')	'bceA'	K11631	NA	3.A.1.134.3	bacitracin transport system ATP-binding protein	NA
drug	bce_full	('bceA' & 'bceB')	count_by_substrate	NA	NA	NA	NA	NA	NA	('bceA' & 'bceB')	'bceB'	K11632	NA	3.A.1.134.3	bacitracin transport system permease protein	NA
drug	bcr_full	('bcrA' & 'bcrB')	count_by_substrate	NA	NA	NA	NA	NA	NA	('bcrA' & 'bcrB')	'bcrA'	K19309	NA	3.A.1.131.1	bacitracin transport system ATP-binding protein	NA
drug	bcr_full	('bcrA' & 'bcrB')	count_by_substrate	NA	NA	NA	NA	NA	NA	('bcrA' & 'bcrB')	'bcrB'	K19310	NA	3.A.1.131.1	bacitracin transport system permease protein	NA
drug	bica	('bica')	count_by_substrate	NA	NA	NA	NA	NA	NA	('bica')	'bica'	K07552	NA	2.A.1.2.7_P28246	MFS transporter, DHA1 family, bicyclomycin/chloramphenicol resistance protein	NA
drug	bpeEF-oprC_full	('bpeE' & 'bpeF' & 'oprC')	count_by_substrate	NA	NA	NA	NA	NA	NA	('bpeE' & 'bpeF' & 'oprC')	'bpeE'	K18901	NA	2.A.6.2	membrane fusion protein, multidrug efflux system	NA
drug	bpeEF-oprC_full	('bpeE' & 'bpeF' & 'oprC')	count_by_substrate	NA	NA	NA	NA	NA	NA	('bpeE' & 'bpeF' & 'oprC')	'bpeF'	K18902	NA	2.A.6.2	multidrug efflux pump	NA
drug	bpeEF-oprC_full	('bpeE' & 'bpeF' & 'oprC')	count_by_substrate	NA	NA	NA	NA	NA	NA	('bpeE' & 'bpeF' & 'oprC')	'oprC'	K18903	NA	1.B.17.3.3	outer membrane protein, multidrug efflux system	NA
drug	bra_full	('braD' & 'braE')	count_by_substrate	NA	NA	NA	NA	NA	NA	('braD' & 'braE')	'braD'	K19083	NA	3.A.1.134	bacitracin transport system ATP-binding protein	NA
drug	bra_full	('braD' & 'braE')	count_by_substrate	NA	NA	NA	NA	NA	NA	('braD' & 'braE')	'braE'	K19084	NA	3.A.1.134	bacitracin transport system permease protein	NA
drug	macA_full	('macA' & 'macB')	count_by_substrate	NA	NA	NA	NA	NA	NA	('macA' & 'macB')	'macB'	K05685	3.6.3.-	3.A.1.122.1_P75831;3.A.1.122.12	macrolide transport system ATP-binding/permease protein [EC:3.6.3.-]	NA
drug	macA_full	('macA' & 'macB')	count_by_substrate	NA	NA	NA	NA	NA	NA	('macA' & 'macB')	'macA'	K13888	NA	3.A.1.122.1_P75830	membrane fusion protein, macrolide-specific efflux system	NA
drug	nuk_full	('nukE' & 'nukF' & 'nukG')	count_by_substrate	NA	NA	NA	NA	NA	NA	('nukE' & 'nukF' & 'nukG')	'nukF'	K20459	NA	3.A.1.124.3;3.A.1.124.4;3.A.1.124.5	lantibiotic transport system ATP-binding protein	NA
drug	nuk_full	('nukE' & 'nukF' & 'nukG')	count_by_substrate	NA	NA	NA	NA	NA	NA	('nukE' & 'nukF' & 'nukG')	'nukE'	K20460	NA	3.A.1.124.3;3.A.1.124.4;3.A.1.124.5	lantibiotic transport system permease protein	NA
drug	nuk_full	('nukE' & 'nukF' & 'nukG')	count_by_substrate	NA	NA	NA	NA	NA	NA	('nukE' & 'nukF' & 'nukG')	'nukG'	K20461	NA	3.A.1.124.3;3.A.1.124.4;3.A.1.124.5	lantibiotic transport system permease protein	NA
drug	mdt_full	('mdtB' & 'mdtC')	count_by_substrate	NA	NA	NA	NA	NA	NA	('mdtB' & 'mdtC')	'mdtB'	K07788	NA	2.A.6.2	multidrug efflux pump	NA
drug	mdt_full	('mdtB' & 'mdtC')	count_by_substrate	NA	NA	NA	NA	NA	NA	('mdtB' & 'mdtC')	'mdtC'	K07789	NA	2.A.6.2	multidrug efflux pump	NA
drug	ste_full	('steA' & 'steB')	count_by_substrate	NA	NA	NA	NA	NA	NA	('steA' & 'steB')	'steA'	K18216	NA	3.A.1	ATP-binding cassette, subfamily B, tetracycline resistant protein	NA
drug	ste_full	('steA' & 'steB')	count_by_substrate	NA	NA	NA	NA	NA	NA	('steA' & 'steB')	'steB'	K18217	NA	3.A.1	ATP-binding cassette, subfamily B, tetracycline resistant protein	NA
drug	ebr-1_full	('ebrA' & 'ebrB')	count_by_substrate	NA	NA	NA	NA	NA	NA	('ebrA' & 'ebrB')	'ebrA'	K11814	NA	2.A.7.1.6	multidrug resistance protein EbrA	NA
drug	ebr-1_full	('ebrA' & 'ebrB')	count_by_substrate	NA	NA	NA	NA	NA	NA	('ebrA' & 'ebrB')	'ebrB'	K11815	NA	2.A.7.1.6	multidrug resistance protein EbrB	NA
drug	ebr-2	('ebr')	count_by_substrate	NA	NA	NA	NA	NA	NA	('ebr')	'ebr'	K18975	NA	2.A.7.1.11	small multidrug resistance pump	NA
drug	nis_full	('nisG' & 'nisE' & 'nisF')	count_by_substrate	NA	NA	NA	NA	NA	NA	('nisG' & 'nisE' & 'nisF')	'nisF'	K20490	NA	3.A.1.124.1;3.A.1.124.2;3.A.1.124.6	lantibiotic transport system ATP-binding protein	NA
drug	nis_full	('nisG' & 'nisE' & 'nisF')	count_by_substrate	NA	NA	NA	NA	NA	NA	('nisG' & 'nisE' & 'nisF')	'nisE'	K20491	NA	3.A.1.124.1;3.A.1.124.2;3.A.1.124.6	lantibiotic transport system permease protein	NA
drug	nis_full	('nisG' & 'nisE' & 'nisF')	count_by_substrate	NA	NA	NA	NA	NA	NA	('nisG' & 'nisE' & 'nisF')	'nisG'	K20492	NA	3.A.1.124.1;3.A.1.124.2;3.A.1.124.6	lantibiotic transport system permease protein	NA
drug	flq_full	('flqA' & 'flqB' & 'flqC')	count_by_substrate	NA	NA	NA	NA	NA	NA	('flqA' & 'flqB' & 'flqC')	'flqA'	K16905	NA	3.A.1	fluoroquinolone transport system permease protein	NA
drug	flq_full	('flqA' & 'flqB' & 'flqC')	count_by_substrate	NA	NA	NA	NA	NA	NA	('flqA' & 'flqB' & 'flqC')	'flqB'	K16906	NA	3.A.1	fluoroquinolone transport system permease protein	NA
drug	flq_full	('flqA' & 'flqB' & 'flqC')	count_by_substrate	NA	NA	NA	NA	NA	NA	('flqA' & 'flqB' & 'flqC')	'flqC'	K16907	3.6.3.-	3.A.1	fluoroquinolone transport system ATP-binding protein [EC:3.6.3.-]	NA
drug	oleC_key	('oleC5')	count_by_substrate	NA	NA	NA	NA	NA	NA	('oleC5')	'oleC5'	K18233	NA	3.A.1.105.2	oleandomycin transport system permease protein	NA
drug	oqxB	('oqxB')	count_by_substrate	NA	NA	NA	NA	NA	NA	('oqxB')	'oqxB'	K19585	NA	2.A.6.2.47	multidrug efflux pump	NA
drug	ykk_partial	('ykkC' | 'ykkD')	count_by_substrate	NA	NA	NA	NA	NA	NA	('ykkC' | 'ykkD')	'ykkC'	K18924	NA	2.A.7.1.5	paired small multidrug resistance pump	NA
drug	ykk_partial	('ykkC' | 'ykkD')	count_by_substrate	NA	NA	NA	NA	NA	NA	('ykkC' | 'ykkD')	'ykkD'	K18925	NA	2.A.7.1.5	paired small multidrug resistance pump	NA
drug	mdtF	('mdtF')	count_by_substrate	NA	NA	NA	NA	NA	NA	('mdtF')	'mdtF'	K18899	NA	2.A.6.2.13	multidrug efflux pump	NA
drug	mdtO	('mdtO')	count_by_substrate	NA	NA	NA	NA	NA	NA	('mdtO')	'mdtO'	K15547	NA	2.A.85.6.1	multidrug resistance protein MdtO	NA
drug	oleC_full	('oleC4' & 'oleC5')	count_by_substrate	NA	NA	NA	NA	NA	NA	('oleC4' & 'oleC5')	'oleC4'	K18232	NA	3.A.1.105.2	oleandomycin transport system ATP-binding protein	NA
drug	opmE	('opmE')	count_by_substrate	NA	NA	NA	NA	NA	NA	('opmE')	'opmE'	K19593	NA	1.B.17;2.A.6.2.34	outer membrane protein, multidrug efflux system	NA
drug	mmr	('mmr')	count_by_substrate	NA	NA	NA	NA	NA	NA	('mmr')	'mmr'	K03297	NA	2.A.7.1	small multidrug resistance pump	NA
drug	vexF	('vexF')	count_by_substrate	NA	NA	NA	NA	NA	NA	('vexF')	'vexF'	K18989	NA	2.A.6.2.30	multidrug efflux pump	NA
drug	opmD_key	('opmD')	count_by_substrate	NA	NA	NA	NA	NA	NA	('opmD')	'opmD'	K18308	NA	1.B.17;2.A.6.2.32	outer membrane protein, multidrug efflux system	NA
drug	syrD	('syrD')	count_by_substrate	NA	NA	NA	NA	NA	NA	('syrD')	'syrD'	K06161	NA	3.A.1.113.1	putative ATP-binding cassette transporter	NA
drug	triC	('triC')	count_by_substrate	NA	NA	NA	NA	NA	NA	('triC')	'triC'	K21134	NA	2.A.6.2.27	multidrug efflux pump	NA
drug	mdtP	('mdtP')	count_by_substrate	NA	NA	NA	NA	NA	NA	('mdtP')	'mdtP'	K15550	NA	1.B.17.3.9	outer membrane protein, multidrug efflux system	NA
drug	yad_full	('yadH' & 'yadG')	count_by_substrate	NA	NA	NA	NA	NA	NA	('yadH' & 'yadG')	'yadG'	K01990	NA	3.A.1.105.17_P36879;3.A.1.132.1_O30489;3.A.1.142.1_Q8DNB9;3.A.1.143.1_P55339	ABC-2 type transport system ATP-binding protein	NA
drug	yad_full	('yadH' & 'yadG')	count_by_substrate	NA	NA	NA	NA	NA	NA	('yadH' & 'yadG')	'yadH'	K01992	NA	3.A.1.105.17_P0AFN6;3.A.1.132.1_Q93LN1;3.A.1.142.1_Q8DNC0;3.A.1.143.1_P55340	ABC-2 type transport system permease protein	NA
drug	tet35	('tet35')	count_by_substrate	NA	NA	NA	NA	NA	NA	('tet35')	'tet35'	K18218	NA	NA	tetracycline resistance efflux pump	NA
drug	sme_full	('smeB' & 'smeC')	count_by_substrate	NA	NA	NA	NA	NA	NA	('smeB' & 'smeC')	'smeB'	K18322	NA	2.A.6.2.41	multidrug efflux pump	NA
drug	sme_full	('smeB' & 'smeC')	count_by_substrate	NA	NA	NA	NA	NA	NA	('smeB' & 'smeC')	'smeC'	K18323	NA	1.B.17;2.A.6.2.41	outer membrane protein, multidrug efflux system	NA
drug	oprN	('oprN')	count_by_substrate	NA	NA	NA	NA	NA	NA	('oprN')	'oprN'	K18300	NA	1.B.17	outer membrane protein, multidrug efflux system	NA
drug	tc.dme	('TC.DME')	count_by_substrate	NA	NA	NA	NA	NA	NA	('TC.DME')	'TC.DME'	K03298	NA	2.A.7.3	drug/metabolite transporter, DME family	NA
drug	yojI	('yojI')	count_by_substrate	NA	NA	NA	NA	NA	NA	('yojI')	'yojI'	K06159	NA	3.A.1.113.3	putative ATP-binding cassette transporter	NA
drug;arabinose	cmlA	('cmlA')	count_by_substrate	Resource Acquisition	Resource Acquisition	NA	NA	Resource Acquisition	Resource Acquisition	('cmlA')	'cmlA'	K18552	NA	2.A.1.2.3_P32482	MFS transporter, DHA1 family, florfenicol/chloramphenicol resistance protein	NA
drug;arabinose	mdtD	('mdtD')	count_by_substrate	Resource Acquisition	Resource Acquisition	NA	NA	Resource Acquisition	Resource Acquisition	('mdtD')	'mdtD'	K18326	NA	2.A.1.3.26_P36554	MFS transporter, DHA2 family, multidrug resistance protein	NA
drug;cysteine	emrK	('emrK')	count_by_substrate	NA	NA	NA	NA	NA	NA	('emrK')	'emrK'	K03543	NA	2.A.1.3.36_C5W790	membrane fusion protein, multidrug efflux system	NA
erythritol	ery_key	('eryG')	count_by_substrate	Resource Acquisition:Substrate uptake:carbohydrate transport	Resource Acquisition	Substrate uptake	carbohydrate transport	Resource Acquisition:Substrate uptake:carbohydrate transport:sugar alcohol transport	Resource Acquisition:Substrate uptake:carbohydrate transport:sugar alcohol transport	('eryG')	'eryG'	K17202	NA	3.A.1.2.11_Q92WK4;3.A.1.2.16_Q1M4Q9	erythritol transport system substrate-binding protein	NA
erythritol	ery_full	('eryG' & 'eryF' & 'eryE')	count_by_substrate	Resource Acquisition:Substrate uptake:carbohydrate transport	Resource Acquisition	Substrate uptake	carbohydrate transport	Resource Acquisition:Substrate uptake:carbohydrate transport:sugar alcohol transport	Resource Acquisition:Substrate uptake:carbohydrate transport:sugar alcohol transport	('eryG' & 'eryF' & 'eryE')	'eryF'	K17203	NA	3.A.1.2.11_Q92WK1;3.A.1.2.16_Q1M4Q8	erythritol transport system permease protein	NA
erythritol	ery_full	('eryG' & 'eryF' & 'eryE')	count_by_substrate	Resource Acquisition:Substrate uptake:carbohydrate transport	Resource Acquisition	Substrate uptake	carbohydrate transport	Resource Acquisition:Substrate uptake:carbohydrate transport:sugar alcohol transport	Resource Acquisition:Substrate uptake:carbohydrate transport:sugar alcohol transport	('eryG' & 'eryF' & 'eryE')	'eryE'	K17204	NA	3.A.1.2.11_Q92WK2;3.A.1.2.16_Q1M4Q7	erythritol transport system ATP-binding protein	NA
fatty acid	atoE_key	('atoE')	count_by_substrate	Resource Acquisition:Substrate uptake:lipid transport	Resource Acquisition	Substrate uptake	lipid transport	Resource Acquisition:Substrate uptake:lipid transport	Resource Acquisition:Substrate uptake:lipid transport	('atoE')	'atoE'	K02106	NA	2.A.73.1.1_P76460	short-chain fatty acids transporter	NA
Fe-enterobactin	fep_key	('fepB')	count_by_substrate	Resource Acquisition:Substrate uptake:secondary metabolite transport	Resource Acquisition	Substrate uptake	secondary metabolite transport	Resource Acquisition:Substrate uptake:secondary metabolite transport:siderophore transport	Resource Acquisition:Substrate uptake:secondary metabolite transport:siderophore transport	('fepB')	'fepB'	K23185	NA	3.A.1.14.2;3.A.1.14.6	ferric enterobactin transport system substrate-binding protein	NA
Fe-enterobactin	fep_full	('fepC' & 'fepG' & 'fepD' & 'fepB')	count_by_substrate	Resource Acquisition:Substrate uptake:secondary metabolite transport	Resource Acquisition	Substrate uptake	secondary metabolite transport	Resource Acquisition:Substrate uptake:secondary metabolite transport:siderophore transport	Resource Acquisition:Substrate uptake:secondary metabolite transport:siderophore transport	('fepC' & 'fepG' & 'fepD' & 'fepB')	'fepD'	K23186	NA	3.A.1.14.2;3.A.1.14.6	ferric enterobactin transport system permease protein	NA
Fe-enterobactin	fep_full	('fepC' & 'fepG' & 'fepD' & 'fepB')	count_by_substrate	Resource Acquisition:Substrate uptake:secondary metabolite transport	Resource Acquisition	Substrate uptake	secondary metabolite transport	Resource Acquisition:Substrate uptake:secondary metabolite transport:siderophore transport	Resource Acquisition:Substrate uptake:secondary metabolite transport:siderophore transport	('fepC' & 'fepG' & 'fepD' & 'fepB')	'fepG'	K23187	NA	3.A.1.14.2;3.A.1.14.6	ferric enterobactin transport system permease protein	NA
Fe-enterobactin	fep_full	('fepC' & 'fepG' & 'fepD' & 'fepB')	count_by_substrate	Resource Acquisition:Substrate uptake:secondary metabolite transport	Resource Acquisition	Substrate uptake	secondary metabolite transport	Resource Acquisition:Substrate uptake:secondary metabolite transport:siderophore transport	Resource Acquisition:Substrate uptake:secondary metabolite transport:siderophore transport	('fepC' & 'fepG' & 'fepD' & 'fepB')	'fepC'	K23188	NA	3.A.1.14.2;3.A.1.14.6	ferric enterobactin transport system ATP-binding protein	NA
Fe(III) dicitrate	fecA	('fecA')	count_by_substrate	Resource Acquisition:Substrate uptake:secondary metabolite transport	Resource Acquisition	Substrate uptake	secondary metabolite transport	Resource Acquisition:Substrate uptake:secondary metabolite transport:siderophore transport	Resource Acquisition:Substrate uptake:secondary metabolite transport:siderophore transport	('fecA')	'fecA'	K16091	NA	1.B.14.1.12_Q9HXB2;1.B.14.1.20_P13036	Fe(3+) dicitrate transport protein	NA
Fe(III) dicitrate	fec_full	('fecE' & 'fecB' & 'fecD' & 'fecC')	count_by_substrate	Resource Acquisition:Substrate uptake:secondary metabolite transport	Resource Acquisition	Substrate uptake	secondary metabolite transport	Resource Acquisition:Substrate uptake:secondary metabolite transport:siderophore transport	Resource Acquisition:Substrate uptake:secondary metabolite transport:siderophore transport	('fecE' & 'fecB' & 'fecD' & 'fecC')	'fecB'	K23181	NA	3.A.1.14.1;3.A.1.14.8	ferric citrate transport system substrate-binding protein	NA
Fe(III) dicitrate	fec_full	('fecE' & 'fecB' & 'fecD' & 'fecC')	count_by_substrate	Resource Acquisition:Substrate uptake:secondary metabolite transport	Resource Acquisition	Substrate uptake	secondary metabolite transport	Resource Acquisition:Substrate uptake:secondary metabolite transport:siderophore transport	Resource Acquisition:Substrate uptake:secondary metabolite transport:siderophore transport	('fecE' & 'fecB' & 'fecD' & 'fecC')	'fecD'	K23182	NA	3.A.1.14.1;3.A.1.14.8	ferric citrate transport system permease protein	NA
Fe(III) dicitrate	fec_full	('fecE' & 'fecB' & 'fecD' & 'fecC')	count_by_substrate	Resource Acquisition:Substrate uptake:secondary metabolite transport	Resource Acquisition	Substrate uptake	secondary metabolite transport	Resource Acquisition:Substrate uptake:secondary metabolite transport:siderophore transport	Resource Acquisition:Substrate uptake:secondary metabolite transport:siderophore transport	('fecE' & 'fecB' & 'fecD' & 'fecC')	'fecC'	K23183	NA	3.A.1.14.1;3.A.1.14.8	ferric citrate transport system permease protein	NA
Fe(III) dicitrate	fec_full	('fecE' & 'fecB' & 'fecD' & 'fecC')	count_by_substrate	Resource Acquisition:Substrate uptake:secondary metabolite transport	Resource Acquisition	Substrate uptake	secondary metabolite transport	Resource Acquisition:Substrate uptake:secondary metabolite transport:siderophore transport	Resource Acquisition:Substrate uptake:secondary metabolite transport:siderophore transport	('fecE' & 'fecB' & 'fecD' & 'fecC')	'fecE'	K23184	7.2.2.18	3.A.1.14.1;3.A.1.14.8	ferric citrate transport system ATP-binding protein [EC:7.2.2.18]	NA
Fe(III) hydroxamate	fhu_full	('fhuC' & 'fhuB' & 'fhuD')	count_by_substrate	Resource Acquisition:Substrate uptake:secondary metabolite transport	Resource Acquisition	Substrate uptake	secondary metabolite transport	Resource Acquisition:Substrate uptake:secondary metabolite transport:siderophore transport	Resource Acquisition:Substrate uptake:secondary metabolite transport:siderophore transport	('fhuC' & 'fhuB' & 'fhuD')	'fhuC'	K10829	3.6.3.34	3.A.1.14.3;3.A.1.14.12	iron-chelate-transporting ATPase [EC:3.6.3.34]	NA
Fe(III) hydroxamate	fhu_full	('fhuC' & 'fhuB' & 'fhuD')	count_by_substrate	Resource Acquisition:Substrate uptake:secondary metabolite transport	Resource Acquisition	Substrate uptake	secondary metabolite transport	Resource Acquisition:Substrate uptake:secondary metabolite transport:siderophore transport	Resource Acquisition:Substrate uptake:secondary metabolite transport:siderophore transport	('fhuC' & 'fhuB' & 'fhuD')	'fhuD'	K23227	NA	3.A.1.14.3;3.A.1.14.12	ferric hydroxamate transport system substrate-binding protein	NA
Fe(III) hydroxamate	fhu_full	('fhuC' & 'fhuB' & 'fhuD')	count_by_substrate	Resource Acquisition:Substrate uptake:secondary metabolite transport	Resource Acquisition	Substrate uptake	secondary metabolite transport	Resource Acquisition:Substrate uptake:secondary metabolite transport:siderophore transport	Resource Acquisition:Substrate uptake:secondary metabolite transport:siderophore transport	('fhuC' & 'fhuB' & 'fhuD')	'fhuB'	K23228	NA	3.A.1.14.3;3.A.1.14.12	ferric hydroxamate transport system permease protein	NA
formate	fdhC	('fdhC')	count_by_substrate	Resource Acquisition:Substrate uptake:carboxylate transport	Resource Acquisition	Substrate uptake	carboxylate transport	Resource Acquisition:Substrate uptake:carboxylate transport:monocarboxylate transport	Resource Acquisition:Substrate uptake:carboxylate transport:monocarboxylate transport	('fdhC')	'fdhC'	K21993	NA	1.A.16.2	formate transporter	NA
formate	focB	('focB')	count_by_substrate	Resource Acquisition:Substrate uptake:carboxylate transport	Resource Acquisition	Substrate uptake	carboxylate transport	Resource Acquisition:Substrate uptake:carboxylate transport:monocarboxylate transport	Resource Acquisition:Substrate uptake:carboxylate transport:monocarboxylate transport	('focB')	'focB'	K03459	NA	1.A.16.1.2_P77733	formate transporter	NA
formate	focA	('focA')	count_by_substrate	Resource Acquisition:Substrate uptake:carboxylate transport	Resource Acquisition	Substrate uptake	carboxylate transport	Resource Acquisition:Substrate uptake:carboxylate transport:monocarboxylate transport	Resource Acquisition:Substrate uptake:carboxylate transport:monocarboxylate transport	('focA')	'focA'	K06212	NA	1.A.16.1.1_P0AC23;1.A.16.1.2_P77733;1.A.16.1.3_F9A868	formate transporter	NA
fructooligosaccharide	msm-1_full	('msmE1' & 'msmF1' & 'msmG1' & 'msmX')	count_by_substrate	Resource Acquisition:Substrate uptake:carbohydrate transport	Resource Acquisition	Substrate uptake	carbohydrate transport	Resource Acquisition:Substrate uptake:carbohydrate transport:oligosaccharide transport	Resource Acquisition:Substrate uptake:carbohydrate transport:oligosaccharide transport	('msmE1' & 'msmF1' & 'msmG1' & 'msmX')	'msmE1'	K10120	NA	3.A.1.1.20	fructooligosaccharide transport system substrate-binding protein	NA
fructooligosaccharide	msm-1_full	('msmE1' & 'msmF1' & 'msmG1' & 'msmX')	count_by_substrate	Resource Acquisition:Substrate uptake:carbohydrate transport	Resource Acquisition	Substrate uptake	carbohydrate transport	Resource Acquisition:Substrate uptake:carbohydrate transport:oligosaccharide transport	Resource Acquisition:Substrate uptake:carbohydrate transport:oligosaccharide transport	('msmE1' & 'msmF1' & 'msmG1' & 'msmX')	'msmF1'	K10121	NA	3.A.1.1.20	fructooligosaccharide transport system permease protein	NA
fructooligosaccharide	msm-1_full	('msmE1' & 'msmF1' & 'msmG1' & 'msmX')	count_by_substrate	Resource Acquisition:Substrate uptake:carbohydrate transport	Resource Acquisition	Substrate uptake	carbohydrate transport	Resource Acquisition:Substrate uptake:carbohydrate transport:oligosaccharide transport	Resource Acquisition:Substrate uptake:carbohydrate transport:oligosaccharide transport	('msmE1' & 'msmF1' & 'msmG1' & 'msmX')	'msmG1'	K10122	NA	3.A.1.1.20	fructooligosaccharide transport system permease protein	NA
fructose	fru2_full	('fru2EIIA' & 'fru2EIIB' & 'fru2EIIC')	count_by_substrate	Resource Acquisition:Substrate uptake:carbohydrate transport	Resource Acquisition	Substrate uptake	carbohydrate transport	Resource Acquisition:Substrate uptake:carbohydrate transport:monosaccharide transport	Resource Acquisition:Substrate uptake:carbohydrate transport:monosaccharide transport	('fru2EIIA' & 'fru2EIIB' & 'fru2EIIC')	'fru2EIIA'	K11201	2.7.1.69	4.A.2.1.25_P32155	PTS system, fructose-specific IIA-like component [EC:2.7.1.69]	NA
fructose	fru2_full	('fru2EIIA' & 'fru2EIIB' & 'fru2EIIC')	count_by_substrate	Resource Acquisition:Substrate uptake:carbohydrate transport	Resource Acquisition	Substrate uptake	carbohydrate transport	Resource Acquisition:Substrate uptake:carbohydrate transport:monosaccharide transport	Resource Acquisition:Substrate uptake:carbohydrate transport:monosaccharide transport	('fru2EIIA' & 'fru2EIIB' & 'fru2EIIC')	'fru2EIIB'	K11202	2.7.1.69	4.A.2.1	PTS system, fructose-specific IIB-like component [EC:2.7.1.69]	NA
fructose	fru2_full	('fru2EIIA' & 'fru2EIIB' & 'fru2EIIC')	count_by_substrate	Resource Acquisition:Substrate uptake:carbohydrate transport	Resource Acquisition	Substrate uptake	carbohydrate transport	Resource Acquisition:Substrate uptake:carbohydrate transport:monosaccharide transport	Resource Acquisition:Substrate uptake:carbohydrate transport:monosaccharide transport	('fru2EIIA' & 'fru2EIIB' & 'fru2EIIC')	'fru2EIIC'	K11203	NA	4.A.2.1.25_P32154	PTS system, fructose-specific IIC-like component	NA
fructose	frc_full	('frcA' & 'frcB' & 'frcC')	count_by_substrate	Resource Acquisition:Substrate uptake:carbohydrate transport	Resource Acquisition	Substrate uptake	carbohydrate transport	Resource Acquisition:Substrate uptake:carbohydrate transport:monosaccharide transport	Resource Acquisition:Substrate uptake:carbohydrate transport:monosaccharide transport	('frcA' & 'frcB' & 'frcC')	'frcB'	K10552	NA	3.A.1.2.7_Q9F9B2	fructose transport system substrate-binding protein	NA
fructose	frc_full	('frcA' & 'frcB' & 'frcC')	count_by_substrate	Resource Acquisition:Substrate uptake:carbohydrate transport	Resource Acquisition	Substrate uptake	carbohydrate transport	Resource Acquisition:Substrate uptake:carbohydrate transport:monosaccharide transport	Resource Acquisition:Substrate uptake:carbohydrate transport:monosaccharide transport	('frcA' & 'frcB' & 'frcC')	'frcC'	K10553	NA	3.A.1.2.7_Q9F9B1	fructose transport system permease protein	NA
fructose	frc_full	('frcA' & 'frcB' & 'frcC')	count_by_substrate	Resource Acquisition:Substrate uptake:carbohydrate transport	Resource Acquisition	Substrate uptake	carbohydrate transport	Resource Acquisition:Substrate uptake:carbohydrate transport:monosaccharide transport	Resource Acquisition:Substrate uptake:carbohydrate transport:monosaccharide transport	('frcA' & 'frcB' & 'frcC')	'frcA'	K10554	NA	3.A.1.2.7_Q9F9B0	fructose transport system ATP-binding protein	NA
fructose	fru1_partial	('fru1EIIA' | 'fru1EIIB' | 'fru1EIIC' & 'levG')	count_by_substrate	Resource Acquisition:Substrate uptake:carbohydrate transport	Resource Acquisition	Substrate uptake	carbohydrate transport	Resource Acquisition:Substrate uptake:carbohydrate transport:monosaccharide transport	Resource Acquisition:Substrate uptake:carbohydrate transport:monosaccharide transport	('fru1EIIA' | 'fru1EIIB' | 'fru1EIIC' & 'levG')	'fru1EIIA'	K02768	2.7.1.69	4.A.2.1.14_D2RXA7;4.A.2.1.15_D4GYE4;4.A.2.1.20_Q3K0G6;4.A.2.1.21_F8Y3B4;4.A.2.1.22_Q3JZE3;4.A.2.1.23_T5HNP5;4.A.2.1.25_P32155;4.A.2.1.26_Q5V5X4;4.A.2.1.7_Q1LZ59;4.A.2.1.8_Q1LZ68;4.A.2.1.9_Q1R4S9	PTS system, fructose-specific IIA component [EC:2.7.1.69]	NA
fructose	fru1_partial	('fru1EIIA' | 'fru1EIIB' | 'fru1EIIC' & 'levG')	count_by_substrate	Resource Acquisition:Substrate uptake:carbohydrate transport	Resource Acquisition	Substrate uptake	carbohydrate transport	Resource Acquisition:Substrate uptake:carbohydrate transport:monosaccharide transport	Resource Acquisition:Substrate uptake:carbohydrate transport:monosaccharide transport	('fru1EIIA' | 'fru1EIIB' | 'fru1EIIC' & 'levG')	'fru1EIIB'	K02769	2.7.1.69	4.A.2.1.14_D2RXA4;4.A.2.1.15_D4GYE1;4.A.2.1.22_Q3JZE2;4.A.2.1.26_Q5V5X1;4.A.2.1.7_Q1LZ59;4.A.2.1.9_Q8FC73	PTS system, fructose-specific IIB component [EC:2.7.1.69]	NA
fructose	fru1_partial	('fru1EIIA' | 'fru1EIIB' | 'fru1EIIC' & 'levG')	count_by_substrate	Resource Acquisition:Substrate uptake:carbohydrate transport	Resource Acquisition	Substrate uptake	carbohydrate transport	Resource Acquisition:Substrate uptake:carbohydrate transport:monosaccharide transport	Resource Acquisition:Substrate uptake:carbohydrate transport:monosaccharide transport	('fru1EIIA' | 'fru1EIIB' | 'fru1EIIC' & 'levG')	'fru1EIIC'	K02770	NA	4.A.2.1.13_Q0S1N2;4.A.2.1.14_D2RXA8;4.A.2.1.15_D4GYE5;4.A.2.1.16_Q9RMF5;4.A.2.1.17_Q9HY57;4.A.2.1.18_Q9RZP7;4.A.2.1.19_M7PF02;4.A.2.1.1_P20966;4.A.2.1.20_Q3K0G6;4.A.2.1.21_F8Y3B5;4.A.2.1.22_Q3JZE4;4.A.2.1.23_T5HN74;4.A.2.1.26_q5v5x5;4.A.2.1.4_P71012;4.A.2.1.6_O31645;4.A.2.1.7_Q1LZ59;4.A.2.1.8_Q8DWE7;4.A.2.1.9_Q1R4T1	PTS system, fructose-specific IIC component	NA
fructose	fru1_partial	('fru1EIIA' | 'fru1EIIB' | 'fru1EIIC' & 'levG')	count_by_substrate	Resource Acquisition:Substrate uptake:carbohydrate transport	Resource Acquisition	Substrate uptake	carbohydrate transport	Resource Acquisition:Substrate uptake:carbohydrate transport:monosaccharide transport	Resource Acquisition:Substrate uptake:carbohydrate transport:monosaccharide transport	('fru1EIIA' | 'fru1EIIB' | 'fru1EIIC' & 'levG')	'levG'	K02771	NA	4.A.6.1.2_P26382	PTS system, fructose-specific IID component	NA
fructoselysine;glucoselysine	gfr_full	('gfrEIIA' & 'gfrEIIB' & 'gfrEIIC' & 'gfrEIID')	count_by_substrate	NA	NA	NA	NA	NA	NA	('gfrEIIA' & 'gfrEIIB' & 'gfrEIIC' & 'gfrEIID')	'gfrEIIA'	K19506	2.7.1.69	4.A.6.1.19_V7IHL6	PTS system, fructoselysine and glucoselysine-specific IIA component [EC:2.7.1.69]	NA
fructoselysine;glucoselysine	gfr_full	('gfrEIIA' & 'gfrEIIB' & 'gfrEIIC' & 'gfrEIID')	count_by_substrate	NA	NA	NA	NA	NA	NA	('gfrEIIA' & 'gfrEIIB' & 'gfrEIIC' & 'gfrEIID')	'gfrEIIB'	K19507	2.7.1.69	4.A.6.1.19_V7IFY8;4.A.6.1.23_C1A8G1	PTS system, fructoselysine and glucoselysine-specific IIB component [EC:2.7.1.69]	NA
fructoselysine;glucoselysine	gfr_full	('gfrEIIA' & 'gfrEIIB' & 'gfrEIIC' & 'gfrEIID')	count_by_substrate	NA	NA	NA	NA	NA	NA	('gfrEIIA' & 'gfrEIIB' & 'gfrEIIC' & 'gfrEIID')	'gfrEIIC'	K19508	NA	4.A.6.1.19_V7RE14;4.A.6.1.22_T4NBW3;4.A.6.1.9_Q97N93	PTS system, fructoselysine and glucoselysine-specific IIC component	NA
fructoselysine;glucoselysine	gfr_full	('gfrEIIA' & 'gfrEIIB' & 'gfrEIIC' & 'gfrEIID')	count_by_substrate	NA	NA	NA	NA	NA	NA	('gfrEIIA' & 'gfrEIIB' & 'gfrEIIC' & 'gfrEIID')	'gfrEIID'	K19509	NA	4.A.6.1.19_V7RGM6	PTS system, fructoselysine and glucoselysine-specific IID component	NA
fumarate	tc.sulp	('tc.sulp')	count_by_substrate	Resource Acquisition:Substrate uptake:carboxylate transport	Resource Acquisition	Substrate uptake	carboxylate transport	Resource Acquisition:Substrate uptake:carboxylate transport:dicarboxylate transport	Resource Acquisition:Substrate uptake:carboxylate transport:dicarboxylate transport	('tc.sulp')	'tc.sulp'	K03321	NA	2.A.53.3.13_Q1J2S8	sulfate permease, SulP family	NA
fumarate;malate;succinamide	dctA	('dctA')	count_by_substrate	Resource Acquisition	Resource Acquisition	NA	NA	Resource Acquisition	Resource Acquisition	('dctA')	'dctA'	K11103	NA	2.A.23.1.10_Q848I3;2.A.23.1.3_Q01857;2.A.23.1.6_P96603;2.A.23.1.9_Q1J1H5	aerobic C4-dicarboxylate transport protein	NA
fumarate;succinate;malate	dcuA	('dcuA')	count_by_substrate	Resource Acquisition	Resource Acquisition	NA	NA	Resource Acquisition	Resource Acquisition	('dcuA')	'dcuA'	K07791	NA	2.A.13.1.1_P0ABN5;2.A.13.1.3_Q8ZLD2;2.A.13.1.4_K0K2U6	anaerobic C4-dicarboxylate transporter DcuA	NA
fumarate;succinate;malate	dcuB	('dcuB')	count_by_substrate	Resource Acquisition	Resource Acquisition	NA	NA	Resource Acquisition	Resource Acquisition	('dcuB')	'dcuB'	K07792	NA	2.A.13.1.2_P0ABN9;2.A.13.1.3_Q8ZLD2;2.A.13.1.4_K0K2U6	anaerobic C4-dicarboxylate transporter DcuB	NA
galactitol	gat_full	('gatEIIA' & 'gatEIIB' & 'gatEIIC')	count_by_substrate	Resource Acquisition:Substrate uptake:carbohydrate transport	Resource Acquisition	Substrate uptake	carbohydrate transport	Resource Acquisition:Substrate uptake:carbohydrate transport:sugar alcohol transport	Resource Acquisition:Substrate uptake:carbohydrate transport:sugar alcohol transport	('gatEIIA' & 'gatEIIB' & 'gatEIIC')	'gatEIIA'	K02773	2.7.1.69	4.A.5.1.1_P69828;4.A.5.1.2_Q71WA4;4.A.5.1.4_Q8FCM6;4.A.5.1.5_D4GUP9;4.A.5.1.6_C9MZ76	PTS system, galactitol-specific IIA component [EC:2.7.1.69]	NA
galactitol	gat_full	('gatEIIA' & 'gatEIIB' & 'gatEIIC')	count_by_substrate	Resource Acquisition:Substrate uptake:carbohydrate transport	Resource Acquisition	Substrate uptake	carbohydrate transport	Resource Acquisition:Substrate uptake:carbohydrate transport:sugar alcohol transport	Resource Acquisition:Substrate uptake:carbohydrate transport:sugar alcohol transport	('gatEIIA' & 'gatEIIB' & 'gatEIIC')	'gatEIIB'	K02774	2.7.1.69	4.A.5.1.1_P37188;4.A.5.1.2_Q71WA5;4.A.5.1.4_Q8FCM5;4.A.5.1.5_D4GUQ1;4.A.5.1.6_C9MZ78	PTS system, galactitol-specific IIB component [EC:2.7.1.69]	NA
galactitol	gat_full	('gatEIIA' & 'gatEIIB' & 'gatEIIC')	count_by_substrate	Resource Acquisition:Substrate uptake:carbohydrate transport	Resource Acquisition	Substrate uptake	carbohydrate transport	Resource Acquisition:Substrate uptake:carbohydrate transport:sugar alcohol transport	Resource Acquisition:Substrate uptake:carbohydrate transport:sugar alcohol transport	('gatEIIA' & 'gatEIIB' & 'gatEIIC')	'gatEIIC'	K02775	NA	4.A.5.1.1_P69831;4.A.5.1.2_Q71WA6;4.A.5.1.4_Q8FCM4;4.A.5.1.5_D4GUQ0;4.A.5.1.6_C9MZ79	PTS system, galactitol-specific IIC component	NA
galactosamine	gam_full	('gamEIIB' & 'gamEIIC' & 'gamEIID')	count_by_substrate	Resource Acquisition:Substrate uptake:carbohydrate transport	Resource Acquisition	Substrate uptake	carbohydrate transport	Resource Acquisition:Substrate uptake:carbohydrate transport:amino sugar transport	Resource Acquisition:Substrate uptake:carbohydrate transport:amino sugar transport	('gamEIIB' & 'gamEIIC' & 'gamEIID')	'gamEIIB'	K10984	2.7.1.69	4.A.6.1.5_P42909	PTS system, galactosamine-specific IIB component [EC:2.7.1.69]	NA
galactosamine	gam_full	('gamEIIB' & 'gamEIIC' & 'gamEIID')	count_by_substrate	Resource Acquisition:Substrate uptake:carbohydrate transport	Resource Acquisition	Substrate uptake	carbohydrate transport	Resource Acquisition:Substrate uptake:carbohydrate transport:amino sugar transport	Resource Acquisition:Substrate uptake:carbohydrate transport:amino sugar transport	('gamEIIB' & 'gamEIIC' & 'gamEIID')	'gamEIIC'	K10985	NA	4.A.6.1.5_Q9KIP7	PTS system, galactosamine-specific IIC component	NA
galactosamine	gam_full	('gamEIIB' & 'gamEIIC' & 'gamEIID')	count_by_substrate	Resource Acquisition:Substrate uptake:carbohydrate transport	Resource Acquisition	Substrate uptake	carbohydrate transport	Resource Acquisition:Substrate uptake:carbohydrate transport:amino sugar transport	Resource Acquisition:Substrate uptake:carbohydrate transport:amino sugar transport	('gamEIIB' & 'gamEIIC' & 'gamEIID')	'gamEIID'	K10986	NA	4.A.6.1.5_P42911	PTS system, galactosamine-specific IID component	NA
galactose	mgl_full	('mglA' & 'mglB' & 'mglC')	count_by_substrate	Resource Acquisition:Substrate uptake:carbohydrate transport	Resource Acquisition	Substrate uptake	carbohydrate transport	Resource Acquisition:Substrate uptake:carbohydrate transport:monosaccharide transport	Resource Acquisition:Substrate uptake:carbohydrate transport:monosaccharide transport	('mglA' & 'mglB' & 'mglC')	'mglB'	K10540	NA	3.A.1.2.3_P0AEE5	methyl-galactoside transport system substrate-binding protein	NA
galactose	mgl_full	('mglA' & 'mglB' & 'mglC')	count_by_substrate	Resource Acquisition:Substrate uptake:carbohydrate transport	Resource Acquisition	Substrate uptake	carbohydrate transport	Resource Acquisition:Substrate uptake:carbohydrate transport:monosaccharide transport	Resource Acquisition:Substrate uptake:carbohydrate transport:monosaccharide transport	('mglA' & 'mglB' & 'mglC')	'mglC'	K10541	NA	3.A.1.2.3_P23200	methyl-galactoside transport system permease protein	NA
galactose	mgl_full	('mglA' & 'mglB' & 'mglC')	count_by_substrate	Resource Acquisition:Substrate uptake:carbohydrate transport	Resource Acquisition	Substrate uptake	carbohydrate transport	Resource Acquisition:Substrate uptake:carbohydrate transport:monosaccharide transport	Resource Acquisition:Substrate uptake:carbohydrate transport:monosaccharide transport	('mglA' & 'mglB' & 'mglC')	'mglA'	K10542	3.6.3.17	3.A.1.2.3_P0AAG8	methyl-galactoside transport system ATP-binding protein [EC:3.6.3.17]	NA
galactose	gal_full	('galEIIA' & 'galEIIB' & 'galEIIC')	count_by_substrate	Resource Acquisition:Substrate uptake:carbohydrate transport	Resource Acquisition	Substrate uptake	carbohydrate transport	Resource Acquisition:Substrate uptake:carbohydrate transport:monosaccharide transport	Resource Acquisition:Substrate uptake:carbohydrate transport:monosaccharide transport	('galEIIA' & 'galEIIB' & 'galEIIC')	'galEIIA'	K20112	2.7.1.204	4.A.5	PTS system, galactose-specific IIA component [EC:2.7.1.204]	NA
galactose	gal_full	('galEIIA' & 'galEIIB' & 'galEIIC')	count_by_substrate	Resource Acquisition:Substrate uptake:carbohydrate transport	Resource Acquisition	Substrate uptake	carbohydrate transport	Resource Acquisition:Substrate uptake:carbohydrate transport:monosaccharide transport	Resource Acquisition:Substrate uptake:carbohydrate transport:monosaccharide transport	('galEIIA' & 'galEIIB' & 'galEIIC')	'galEIIB'	K20113	2.7.1.204	4.A.5	PTS system, galactose-specific IIB component [EC:2.7.1.204]	NA
galactose	gal_full	('galEIIA' & 'galEIIB' & 'galEIIC')	count_by_substrate	Resource Acquisition:Substrate uptake:carbohydrate transport	Resource Acquisition	Substrate uptake	carbohydrate transport	Resource Acquisition:Substrate uptake:carbohydrate transport:monosaccharide transport	Resource Acquisition:Substrate uptake:carbohydrate transport:monosaccharide transport	('galEIIA' & 'galEIIB' & 'galEIIC')	'galEIIC'	K20114	NA	4.A.5	PTS system, galactose-specific IIC component	NA
galactose	galP	('galP')	count_by_substrate	Resource Acquisition:Substrate uptake:carbohydrate transport	Resource Acquisition	Substrate uptake	carbohydrate transport	Resource Acquisition:Substrate uptake:carbohydrate transport:monosaccharide transport	Resource Acquisition:Substrate uptake:carbohydrate transport:monosaccharide transport	('galP')	'galP'	K08137	NA	2.A.1.1.1_P0AEP1;2.A.1.1.2_P0AE24	MFS transporter, SP family, galactose:H+ symporter	NA
glucitol;sorbitol	gut_full	('gutEIIA' & 'gutEIIB' & 'gutEIIC')	count_by_substrate	Resource Acquisition	Resource Acquisition	NA	NA	Resource Acquisition	Resource Acquisition	('gutEIIA' & 'gutEIIB' & 'gutEIIC')	'gutEIIA'	K02781	2.7.1.69	4.A.4.1.1_P05706;4.A.4.1.2_O32334	PTS system, glucitol/sorbitol-specific IIA component [EC:2.7.1.69]	NA
glucitol;sorbitol	gut_full	('gutEIIA' & 'gutEIIB' & 'gutEIIC')	count_by_substrate	Resource Acquisition	Resource Acquisition	NA	NA	Resource Acquisition	Resource Acquisition	('gutEIIA' & 'gutEIIB' & 'gutEIIC')	'gutEIIB'	K02782	2.7.1.69	4.A.4.1	PTS system, glucitol/sorbitol-specific IIB component [EC:2.7.1.69]	NA
glucitol;sorbitol	gut_full	('gutEIIA' & 'gutEIIB' & 'gutEIIC')	count_by_substrate	Resource Acquisition	Resource Acquisition	NA	NA	Resource Acquisition	Resource Acquisition	('gutEIIA' & 'gutEIIB' & 'gutEIIC')	'gutEIIC'	K02783	NA	4.A.4.1.1_P56579;4.A.4.1.1_P56580;4.A.4.1.2_O32332;4.A.4.1.2_O32333	PTS system, glucitol/sorbitol-specific IIC component	NA
gluconate	gntT	('gntT')	count_by_substrate	Resource Acquisition:Substrate uptake:carbohydrate transport	Resource Acquisition	Substrate uptake	carbohydrate transport	Resource Acquisition:Substrate uptake:carbohydrate transport:carbohydrate acid transport	Resource Acquisition:Substrate uptake:carbohydrate transport:carbohydrate acid transport	('gntT')	'gntT'	K06155	NA	2.A.8.1.4	Gnt-I system high-affinity gluconate transporter	NA
gluconate	idnT	('idnT')	count_by_substrate	Resource Acquisition:Substrate uptake:carbohydrate transport	Resource Acquisition	Substrate uptake	carbohydrate transport	Resource Acquisition:Substrate uptake:carbohydrate transport:carbohydrate acid transport	Resource Acquisition:Substrate uptake:carbohydrate transport:carbohydrate acid transport	('idnT')	'idnT'	K06157	NA	2.A.8.1.2	Gnt-II system L-idonate transporter	NA
gluconate	gntU	('gntU')	count_by_substrate	Resource Acquisition:Substrate uptake:carbohydrate transport	Resource Acquisition	Substrate uptake	carbohydrate transport	Resource Acquisition:Substrate uptake:carbohydrate transport:carbohydrate acid transport	Resource Acquisition:Substrate uptake:carbohydrate transport:carbohydrate acid transport	('gntU')	'gntU'	K06156	NA	2.A.8.1.8	Gnt-I system low-affinity gluconate transporter	NA
gluconate	tc.gntp	('TC.GNTP')	count_by_substrate	Resource Acquisition:Substrate uptake:carbohydrate transport	Resource Acquisition	Substrate uptake	carbohydrate transport	Resource Acquisition:Substrate uptake:carbohydrate transport:carbohydrate acid transport	Resource Acquisition:Substrate uptake:carbohydrate transport:carbohydrate acid transport	('TC.GNTP')	'TC.GNTP'	K03299	NA	2.A.8	gluconate:H+ symporter, GntP family	NA
gluconate;fructuronate	gntP	('gntP')	count_by_substrate	Resource Acquisition	Resource Acquisition	NA	NA	Resource Acquisition	Resource Acquisition	('gntP')	'gntP'	K16321	NA	2.A.8.1.3_P0AC94	high-affinity gluconate transporter	NA
glucosaminate	dga_full	('dgaEIIA' & 'dgaEIIB' & 'dgaEIIC' & 'dgaEIID')	count_by_substrate	Resource Acquisition:Substrate uptake:carboxylate transport	Resource Acquisition	Substrate uptake	carboxylate transport	Resource Acquisition:Substrate uptake:carboxylate transport:monocarboxylate transport	Resource Acquisition:Substrate uptake:carboxylate transport:monocarboxylate transport	('dgaEIIA' & 'dgaEIIB' & 'dgaEIIC' & 'dgaEIID')	'dgaEIIA'	K17464	2.7.1.69	4.A.6.1.17_D0ZLR7	PTS system, D-glucosaminate-specific IIA component [EC:2.7.1.69]	NA
glucosaminate	dga_full	('dgaEIIA' & 'dgaEIIB' & 'dgaEIIC' & 'dgaEIID')	count_by_substrate	Resource Acquisition:Substrate uptake:carboxylate transport	Resource Acquisition	Substrate uptake	carboxylate transport	Resource Acquisition:Substrate uptake:carboxylate transport:monocarboxylate transport	Resource Acquisition:Substrate uptake:carboxylate transport:monocarboxylate transport	('dgaEIIA' & 'dgaEIIB' & 'dgaEIIC' & 'dgaEIID')	'dgaEIIB'	K17465	2.7.1.69	4.A.6.1.17_D0ZLR6	PTS system, D-glucosaminate-specific IIB component [EC:2.7.1.69]	NA
glucosaminate	dga_full	('dgaEIIA' & 'dgaEIIB' & 'dgaEIIC' & 'dgaEIID')	count_by_substrate	Resource Acquisition:Substrate uptake:carboxylate transport	Resource Acquisition	Substrate uptake	carboxylate transport	Resource Acquisition:Substrate uptake:carboxylate transport:monocarboxylate transport	Resource Acquisition:Substrate uptake:carboxylate transport:monocarboxylate transport	('dgaEIIA' & 'dgaEIIB' & 'dgaEIIC' & 'dgaEIID')	'dgaEIIC'	K17466	NA	4.A.6.1.17_D0ZLR5	PTS system, D-glucosaminate-specific IIC component	NA
glucosaminate	dga_full	('dgaEIIA' & 'dgaEIIB' & 'dgaEIIC' & 'dgaEIID')	count_by_substrate	Resource Acquisition:Substrate uptake:carboxylate transport	Resource Acquisition	Substrate uptake	carboxylate transport	Resource Acquisition:Substrate uptake:carboxylate transport:monocarboxylate transport	Resource Acquisition:Substrate uptake:carboxylate transport:monocarboxylate transport	('dgaEIIA' & 'dgaEIIB' & 'dgaEIIC' & 'dgaEIID')	'dgaEIID'	K17467	NA	4.A.6.1.17_D0ZLR4	PTS system, D-glucosaminate-specific IID component	NA
glucosamine	dgl_full	('dglEIIA' & 'dglEIIB' & 'dglEIIC')	count_by_substrate	Resource Acquisition:Substrate uptake:carbohydrate transport	Resource Acquisition	Substrate uptake	carbohydrate transport	Resource Acquisition:Substrate uptake:carbohydrate transport:amino sugar transport	Resource Acquisition:Substrate uptake:carbohydrate transport:amino sugar transport	('dglEIIA' & 'dglEIIB' & 'dglEIIC')	'dglEIIA'	K02763	2.7.1.69	4.A.1.1.6	PTS system, D-glucosamine-specific IIA component [EC:2.7.1.69]	NA
glucosamine	dgl_full	('dglEIIA' & 'dglEIIB' & 'dglEIIC')	count_by_substrate	Resource Acquisition:Substrate uptake:carbohydrate transport	Resource Acquisition	Substrate uptake	carbohydrate transport	Resource Acquisition:Substrate uptake:carbohydrate transport:amino sugar transport	Resource Acquisition:Substrate uptake:carbohydrate transport:amino sugar transport	('dglEIIA' & 'dglEIIB' & 'dglEIIC')	'dglEIIB'	K02764	2.7.1.69	4.A.1.1.6	PTS system, D-glucosamine-specific IIB component [EC:2.7.1.69]	NA
glucosamine	dgl_full	('dglEIIA' & 'dglEIIB' & 'dglEIIC')	count_by_substrate	Resource Acquisition:Substrate uptake:carbohydrate transport	Resource Acquisition	Substrate uptake	carbohydrate transport	Resource Acquisition:Substrate uptake:carbohydrate transport:amino sugar transport	Resource Acquisition:Substrate uptake:carbohydrate transport:amino sugar transport	('dglEIIA' & 'dglEIIB' & 'dglEIIC')	'dglEIIC'	K02765	NA	4.A.1.1.13_Q57071;4.A.1.1.14_Q53922;4.A.1.1.6_P39816;4.A.1.1.9_P20166	PTS system, D-glucosamine-specific IIC component	NA
glucose	mfs.cp	('mfs.cp')	count_by_substrate	Resource Acquisition:Substrate uptake:carbohydrate transport	Resource Acquisition	Substrate uptake	carbohydrate transport	Resource Acquisition:Substrate uptake:carbohydrate transport:monosaccharide transport	Resource Acquisition:Substrate uptake:carbohydrate transport:monosaccharide transport	('mfs.cp')	'mfs.cp'	K03449	NA	2.A.1.17.2_Q04FN1	MFS transporter, CP family, cyanate transporter	NA
glucose	glc-1_partial	('glc1EIIA' | 'glc1EIIB' | 'glc1EIIC')	count_by_substrate	Resource Acquisition:Substrate uptake:carbohydrate transport	Resource Acquisition	Substrate uptake	carbohydrate transport	Resource Acquisition:Substrate uptake:carbohydrate transport:monosaccharide transport	Resource Acquisition:Substrate uptake:carbohydrate transport:monosaccharide transport	('glc1EIIA' | 'glc1EIIB' | 'glc1EIIC')	'glc1EIIA'	K02777	2.7.1.69	4.A.1.1.1_P69783;4.A.3.2.5_Q8L3C4	PTS system, glucose-specific IIA component [EC:2.7.1.69]	NA
glucose	glc-1_partial	('glc1EIIA' | 'glc1EIIB' | 'glc1EIIC')	count_by_substrate	Resource Acquisition:Substrate uptake:carbohydrate transport	Resource Acquisition	Substrate uptake	carbohydrate transport	Resource Acquisition:Substrate uptake:carbohydrate transport:monosaccharide transport	Resource Acquisition:Substrate uptake:carbohydrate transport:monosaccharide transport	('glc1EIIA' | 'glc1EIIB' | 'glc1EIIC')	'glc1EIIB'	K02778	2.7.1.69	4.A.1.1.1	PTS system, glucose-specific IIB component [EC:2.7.1.69]	NA
glucose	glc-1_partial	('glc1EIIA' | 'glc1EIIB' | 'glc1EIIC')	count_by_substrate	Resource Acquisition:Substrate uptake:carbohydrate transport	Resource Acquisition	Substrate uptake	carbohydrate transport	Resource Acquisition:Substrate uptake:carbohydrate transport:monosaccharide transport	Resource Acquisition:Substrate uptake:carbohydrate transport:monosaccharide transport	('glc1EIIA' | 'glc1EIIB' | 'glc1EIIC')	'glc1EIIC'	K02779	NA	4.A.1.1.11_Q8DS05;4.A.1.1.12_Q48WG5;4.A.1.1.17_Q63GK8;4.A.1.1.18_O51590;4.A.1.1.1_P69786	PTS system, glucose-specific IIC component	NA
glucose	rbsU	('rbsU')	count_by_substrate	Resource Acquisition:Substrate uptake:carbohydrate transport	Resource Acquisition	Substrate uptake	carbohydrate transport	Resource Acquisition:Substrate uptake:carbohydrate transport:monosaccharide transport	Resource Acquisition:Substrate uptake:carbohydrate transport:monosaccharide transport	('rbsU')	'rbsU'	K06216	NA	2.A.7.5	putative ribose uptake protein	NA
glucose	glucP	('glucP')	count_by_substrate	Resource Acquisition:Substrate uptake:carbohydrate transport	Resource Acquisition	Substrate uptake	carbohydrate transport	Resource Acquisition:Substrate uptake:carbohydrate transport:monosaccharide transport	Resource Acquisition:Substrate uptake:carbohydrate transport:monosaccharide transport	('glucP')	'glucP'	K02429	NA	2.A.1.7.10_A1S5F4;2.A.1.7.11_A1S297;2.A.1.7.1_P11551;2.A.1.7.2_P0C105;2.A.1.7.5_Q8XEV7;2.A.1.7.7_O25788	MFS transporter, FHS family, L-fucose permease	NA
glucose	glc-2_partial	('glc2EIIA' | 'glc2EIIB' | 'glc2EIIC')	count_by_substrate	Resource Acquisition:Substrate uptake:carbohydrate transport	Resource Acquisition	Substrate uptake	carbohydrate transport	Resource Acquisition:Substrate uptake:carbohydrate transport:monosaccharide transport	Resource Acquisition:Substrate uptake:carbohydrate transport:monosaccharide transport	('glc2EIIA' | 'glc2EIIB' | 'glc2EIIC')	'glc2EIIA'	K20116	NA	4.A.1.1.9;4.A.1.1.13;4.A.1.1.14	PTS system, glucose-specific IIA component	NA
glucose	glc-2_partial	('glc2EIIA' | 'glc2EIIB' | 'glc2EIIC')	count_by_substrate	Resource Acquisition:Substrate uptake:carbohydrate transport	Resource Acquisition	Substrate uptake	carbohydrate transport	Resource Acquisition:Substrate uptake:carbohydrate transport:monosaccharide transport	Resource Acquisition:Substrate uptake:carbohydrate transport:monosaccharide transport	('glc2EIIA' | 'glc2EIIB' | 'glc2EIIC')	'glc2EIIB'	K20117	NA	4.A.1.1.9;4.A.1.1.13;4.A.1.1.14	PTS system, glucose-specific IIB component	NA
glucose	glc-2_partial	('glc2EIIA' | 'glc2EIIB' | 'glc2EIIC')	count_by_substrate	Resource Acquisition:Substrate uptake:carbohydrate transport	Resource Acquisition	Substrate uptake	carbohydrate transport	Resource Acquisition:Substrate uptake:carbohydrate transport:monosaccharide transport	Resource Acquisition:Substrate uptake:carbohydrate transport:monosaccharide transport	('glc2EIIA' | 'glc2EIIB' | 'glc2EIIC')	'glc2EIIC'	K20118	NA	4.A.1.1.9;4.A.1.1.13;4.A.1.1.14	glucose PTS system EIICBA or EIICB component	NA
glucose	glf	('glf')	count_by_substrate	Resource Acquisition:Substrate uptake:carbohydrate transport	Resource Acquisition	Substrate uptake	carbohydrate transport	Resource Acquisition:Substrate uptake:carbohydrate transport:monosaccharide transport	Resource Acquisition:Substrate uptake:carbohydrate transport:monosaccharide transport	('glf')	'glf'	K13854	NA	2.A.1.1.4_P21906	MFS transporter, SP family, glucose uniporter	NA
glucose	glcU	('glcU')	count_by_substrate	Resource Acquisition:Substrate uptake:carbohydrate transport	Resource Acquisition	Substrate uptake	carbohydrate transport	Resource Acquisition:Substrate uptake:carbohydrate transport:monosaccharide transport	Resource Acquisition:Substrate uptake:carbohydrate transport:monosaccharide transport	('glcU')	'glcU'	K05340	NA	2.A.7.5.1_O07881;2.A.7.5.3_Q9CDF7;2.A.7.5.4_P40420;2.A.7.5.5_L8DP77	glucose uptake protein	NA
glucose-6-P	hpt	('hpt')	count_by_substrate	Resource Acquisition:Substrate uptake:carbohydrate transport	Resource Acquisition	Substrate uptake	carbohydrate transport	Resource Acquisition:Substrate uptake:carbohydrate transport:carbohydrate phosphate transport	Resource Acquisition:Substrate uptake:carbohydrate transport:carbohydrate phosphate transport	('hpt')	'hpt'	K02445	NA	2.A.1.4.6_Q9Z7N9	MFS transporter, OPA family, glycerol-3-phosphate transporter	NA
glucose;arabinose	glc_key	('glcS')	count_by_substrate	Resource Acquisition	Resource Acquisition	NA	NA	Resource Acquisition	Resource Acquisition	('glcS')	'glcS'	K10196	NA	3.A.1.1.13_Q97UZ1;3.A.1.1.14_Q97UF5	glucose/arabinose transport system substrate-binding protein	NA
glucose;arabinose	glc_full	('glcP' & 'glcP1' & 'glcS' & 'glcA')	count_by_substrate	Resource Acquisition	Resource Acquisition	NA	NA	Resource Acquisition	Resource Acquisition	('glcP' & 'glcP1' & 'glcS' & 'glcA')	'glcP'	K10197	NA	3.A.1.1.13_Q97UZ0;3.A.1.1.14_Q97UF4	glucose/arabinose transport system permease protein	NA
glucose;arabinose	glc_full	('glcP' & 'glcP1' & 'glcS' & 'glcA')	count_by_substrate	Resource Acquisition	Resource Acquisition	NA	NA	Resource Acquisition	Resource Acquisition	('glcP' & 'glcP1' & 'glcS' & 'glcA')	'glcP1'	K10198	NA	3.A.1.1.13_Q97UY9;3.A.1.1.14_Q97UF3	glucose/arabinose transport system permease protein	NA
glucose;arabinose	glc_full	('glcP' & 'glcP1' & 'glcS' & 'glcA')	count_by_substrate	Resource Acquisition	Resource Acquisition	NA	NA	Resource Acquisition	Resource Acquisition	('glcP' & 'glcP1' & 'glcS' & 'glcA')	'glcA'	K10199	NA	3.A.1.1.13_Q97UY8;3.A.1.1.14_Q97UF2	glucose/arabinose transport system ATP-binding protein	NA
glucose;glycerol;mannitol;fructose;maltose;pentose	oprB	('oprB')	count_by_substrate	Resource Acquisition	Resource Acquisition	NA	NA	Resource Acquisition	Resource Acquisition	('oprB')	'oprB'	K07267	NA	1.B.19.1.1_Q51485;1.B.19.1.2_A4LTL1	porin	NA
glucose;mannose	gts_full	('gtsA' & 'gtsB' & 'gtsC' & 'msmX')	count_by_substrate	Resource Acquisition	Resource Acquisition	NA	NA	Resource Acquisition	Resource Acquisition	('gtsA' & 'gtsB' & 'gtsC' & 'msmX')	'gtsA'	K17315	NA	3.A.1.1.24_Q72KX2;3.A.1.1.30_Q88P38	glucose/mannose transport system substrate-binding protein	NA
glucose;mannose	gts_full	('gtsA' & 'gtsB' & 'gtsC' & 'msmX')	count_by_substrate	Resource Acquisition	Resource Acquisition	NA	NA	Resource Acquisition	Resource Acquisition	('gtsA' & 'gtsB' & 'gtsC' & 'msmX')	'gtsB'	K17316	NA	3.A.1.1.24_Q72KX3;3.A.1.1.30_Q88P37	glucose/mannose transport system permease protein	NA
glucose;mannose	gts_full	('gtsA' & 'gtsB' & 'gtsC' & 'msmX')	count_by_substrate	Resource Acquisition	Resource Acquisition	NA	NA	Resource Acquisition	Resource Acquisition	('gtsA' & 'gtsB' & 'gtsC' & 'msmX')	'gtsC'	K17317	NA	3.A.1.1.14_Q97UF3;3.A.1.1.24_Q72KX4;3.A.1.1.30_Q88P36	glucose/mannose transport system permease protein	NA
glucose;mannose;xylose	glcT1	('glcT1')	count_by_substrate	Resource Acquisition	Resource Acquisition	NA	NA	Resource Acquisition	Resource Acquisition	('glcT1')	'glcT1'	K08174	NA	2.A.1.7.3_O07563	MFS transporter, FHS family, glucose/mannose:H+ symporter	NA
glucoside	bgl_partial	('bglEIIA' | 'bglEIIB' | 'bglEIIC')	count_by_substrate	Resource Acquisition:Substrate uptake:carbohydrate transport	Resource Acquisition	Substrate uptake	carbohydrate transport	Resource Acquisition:Substrate uptake:carbohydrate transport:carbohydrate derivative transport	Resource Acquisition:Substrate uptake:carbohydrate transport:carbohydrate derivative transport:glycoside transport	('bglEIIA' | 'bglEIIB' | 'bglEIIC')	'bglEIIA'	K02755	2.7.1.69	NA	PTS system, beta-glucosides-specific IIA component [EC:2.7.1.69]	NA
glucoside	bgl_partial	('bglEIIA' | 'bglEIIB' | 'bglEIIC')	count_by_substrate	Resource Acquisition:Substrate uptake:carbohydrate transport	Resource Acquisition	Substrate uptake	carbohydrate transport	Resource Acquisition:Substrate uptake:carbohydrate transport:carbohydrate derivative transport	Resource Acquisition:Substrate uptake:carbohydrate transport:carbohydrate derivative transport:glycoside transport	('bglEIIA' | 'bglEIIB' | 'bglEIIC')	'bglEIIB'	K02756	2.7.1.69	NA	PTS system, beta-glucosides-specific IIB component [EC:2.7.1.69]	NA
glucoside	bgl_partial	('bglEIIA' | 'bglEIIB' | 'bglEIIC')	count_by_substrate	Resource Acquisition:Substrate uptake:carbohydrate transport	Resource Acquisition	Substrate uptake	carbohydrate transport	Resource Acquisition:Substrate uptake:carbohydrate transport:carbohydrate derivative transport	Resource Acquisition:Substrate uptake:carbohydrate transport:carbohydrate derivative transport:glycoside transport	('bglEIIA' | 'bglEIIB' | 'bglEIIC')	'bglEIIC'	K02757	NA	4.A.1.2.11_P40739;4.A.1.2.14_ART98499;4.A.1.2.15_ART98417;4.A.1.2.2_P08722;4.A.1.2.5_Q8GGK3	PTS system, beta-glucosides-specific IIC component	NA
glucoside	glv_full	('glvEIIB' & 'glvEIIC')	count_by_substrate	Resource Acquisition:Substrate uptake:carbohydrate transport	Resource Acquisition	Substrate uptake	carbohydrate transport	Resource Acquisition:Substrate uptake:carbohydrate transport:carbohydrate derivative transport	Resource Acquisition:Substrate uptake:carbohydrate transport:carbohydrate derivative transport:glycoside transport	('glvEIIB' & 'glvEIIC')	'glvEIIB'	K02749	2.7.1.69	4.A.1.1.4;4.A.1.1.8;4.A.1.1.10;4.A.1.1.16;4.A.1.1.19	PTS system, arbutin-like IIB component [EC:2.7.1.69]	NA
glucoside	glv_full	('glvEIIB' & 'glvEIIC')	count_by_substrate	Resource Acquisition:Substrate uptake:carbohydrate transport	Resource Acquisition	Substrate uptake	carbohydrate transport	Resource Acquisition:Substrate uptake:carbohydrate transport:carbohydrate derivative transport	Resource Acquisition:Substrate uptake:carbohydrate transport:carbohydrate derivative transport:glycoside transport	('glvEIIB' & 'glvEIIC')	'glvEIIC'	K02750	NA	4.A.1.1.10_Q9AGA7;4.A.1.1.16_C7NB69;4.A.1.1.19_ART98514;4.A.1.1.4_O06900;4.A.1.1.8_P54715	PTS system, arbutin-like IIC component	NA
glucuronide	uid-2	('uidB')	count_by_substrate	Resource Acquisition:Substrate uptake:carbohydrate transport	Resource Acquisition	Substrate uptake	carbohydrate transport	Resource Acquisition:Substrate uptake:carbohydrate transport:carbohydrate derivative transport	Resource Acquisition:Substrate uptake:carbohydrate transport:carbohydrate derivative transport:glycoside transport	('uidB')	'uidB'	K16139	NA	2.A.2	glucuronide carrier protein	NA
glucuronide	uid-1	('uidC')	count_by_substrate	Resource Acquisition:Substrate uptake:carbohydrate transport	Resource Acquisition	Substrate uptake	carbohydrate transport	Resource Acquisition:Substrate uptake:carbohydrate transport:carbohydrate derivative transport	Resource Acquisition:Substrate uptake:carbohydrate transport:carbohydrate derivative transport:glycoside transport	('uidC')	'uidC'	K16140	NA	1.B.25.1.5	putative glucuronide porin	NA
glutamate	glu_key	('gluB')	count_by_substrate	Resource Acquisition:Substrate uptake:free amino acids transport	Resource Acquisition	Substrate uptake	free amino acids transport	Resource Acquisition:Substrate uptake:free amino acids transport	Resource Acquisition:Substrate uptake:free amino acids transport	('gluB')	'gluB'	K10005	NA	3.A.1.3.9_P48242	glutamate transport system substrate-binding protein	NA
glutamate	glu_full	('gluB' & 'gluC' & 'gluD' & 'gluA')	count_by_substrate	Resource Acquisition:Substrate uptake:free amino acids transport	Resource Acquisition	Substrate uptake	free amino acids transport	Resource Acquisition:Substrate uptake:free amino acids transport	Resource Acquisition:Substrate uptake:free amino acids transport	('gluB' & 'gluC' & 'gluD' & 'gluA')	'gluC'	K10006	NA	3.A.1.3.9_P48244	glutamate transport system permease protein	NA
glutamate	glu_full	('gluB' & 'gluC' & 'gluD' & 'gluA')	count_by_substrate	Resource Acquisition:Substrate uptake:free amino acids transport	Resource Acquisition	Substrate uptake	free amino acids transport	Resource Acquisition:Substrate uptake:free amino acids transport	Resource Acquisition:Substrate uptake:free amino acids transport	('gluB' & 'gluC' & 'gluD' & 'gluA')	'gluD'	K10007	NA	3.A.1.3.9_P48245	glutamate transport system permease protein	NA
glutamate	glu_full	('gluB' & 'gluC' & 'gluD' & 'gluA')	count_by_substrate	Resource Acquisition:Substrate uptake:free amino acids transport	Resource Acquisition	Substrate uptake	free amino acids transport	Resource Acquisition:Substrate uptake:free amino acids transport	Resource Acquisition:Substrate uptake:free amino acids transport	('gluB' & 'gluC' & 'gluD' & 'gluA')	'gluA'	K10008	3.6.3.-	3.A.1.3.9_P48243	glutamate transport system ATP-binding protein [EC:3.6.3.-]	NA
glutamate;aspartate	glt_full	('gltI' & 'gltK' & 'gltJ' & 'gltL')	count_by_substrate	Resource Acquisition	Resource Acquisition	NA	NA	Resource Acquisition	Resource Acquisition	('gltI' & 'gltK' & 'gltJ' & 'gltL')	'gltI'	K10001	NA	3.A.1.3.19_Q88NY2;3.A.1.3.22_Q9I402;3.A.1.3.4_P37902	glutamate/aspartate transport system substrate-binding protein	NA
glutamate;aspartate	glt_full	('gltI' & 'gltK' & 'gltJ' & 'gltL')	count_by_substrate	Resource Acquisition	Resource Acquisition	NA	NA	Resource Acquisition	Resource Acquisition	('gltI' & 'gltK' & 'gltJ' & 'gltL')	'gltK'	K10002	NA	3.A.1.3.19_Q88NY4;3.A.1.3.22_Q9I404;3.A.1.3.4_P0AER5	glutamate/aspartate transport system permease protein	NA
glutamate;aspartate	glt_full	('gltI' & 'gltK' & 'gltJ' & 'gltL')	count_by_substrate	Resource Acquisition	Resource Acquisition	NA	NA	Resource Acquisition	Resource Acquisition	('gltI' & 'gltK' & 'gltJ' & 'gltL')	'gltJ'	K10003	NA	3.A.1.3.19_Q88NY3;3.A.1.3.22_Q9I403;3.A.1.3.4_P0AER3	glutamate/aspartate transport system permease protein	NA
glutamate;aspartate	glt_full	('gltI' & 'gltK' & 'gltJ' & 'gltL')	count_by_substrate	Resource Acquisition	Resource Acquisition	NA	NA	Resource Acquisition	Resource Acquisition	('gltI' & 'gltK' & 'gltJ' & 'gltL')	'gltL'	K10004	3.6.3.-	3.A.1.3.19_Q88NY5;3.A.1.3.22_Q9I405;3.A.1.3.4_P0AAG3	glutamate/aspartate transport system ATP-binding protein [EC:3.6.3.-]	NA
glutamate;aspartate	gltP	('gltP')	count_by_substrate	Resource Acquisition	Resource Acquisition	NA	NA	Resource Acquisition	Resource Acquisition	('gltP')	'gltP'	K11102	NA	2.A.23.1.1_P21345;2.A.23.1.2_P24943	proton glutamate symport protein	NA
glutamine	gln_key	('glnH')	count_by_substrate	Resource Acquisition:Substrate uptake:free amino acids transport	Resource Acquisition	Substrate uptake	free amino acids transport	Resource Acquisition:Substrate uptake:free amino acids transport	Resource Acquisition:Substrate uptake:free amino acids transport	('glnH')	'glnH'	K10036	NA	3.A.1.3.2_P0AEQ3	glutamine transport system substrate-binding protein	NA
glutamine	gln_full	('glnH' & 'glnP' & 'glnQ')	count_by_substrate	Resource Acquisition:Substrate uptake:free amino acids transport	Resource Acquisition	Substrate uptake	free amino acids transport	Resource Acquisition:Substrate uptake:free amino acids transport	Resource Acquisition:Substrate uptake:free amino acids transport	('glnH' & 'glnP' & 'glnQ')	'glnP'	K10037	NA	3.A.1.3.2_P0AEQ6	glutamine transport system permease protein	NA
glutamine	gln_full	('glnH' & 'glnP' & 'glnQ')	count_by_substrate	Resource Acquisition:Substrate uptake:free amino acids transport	Resource Acquisition	Substrate uptake	free amino acids transport	Resource Acquisition:Substrate uptake:free amino acids transport	Resource Acquisition:Substrate uptake:free amino acids transport	('glnH' & 'glnP' & 'glnQ')	'glnQ'	K10038	3.6.3.-	3.A.1.3.2_P10346	glutamine transport system ATP-binding protein [EC:3.6.3.-]	NA
glutathione	gsi_full	('gsiC' & 'gsiD' & 'gsiB' & 'gsiA')	count_by_substrate	Resource Acquisition:Substrate uptake:peptide transport	Resource Acquisition	Substrate uptake	peptide transport	Resource Acquisition:Substrate uptake:peptide transport	Resource Acquisition:Substrate uptake:peptide transport	('gsiC' & 'gsiD' & 'gsiB' & 'gsiA')	'gsiB'	K13889	NA	3.A.1.5.11	glutathione transport system substrate-binding protein	NA
glutathione	gsi_full	('gsiC' & 'gsiD' & 'gsiB' & 'gsiA')	count_by_substrate	Resource Acquisition:Substrate uptake:peptide transport	Resource Acquisition	Substrate uptake	peptide transport	Resource Acquisition:Substrate uptake:peptide transport	Resource Acquisition:Substrate uptake:peptide transport	('gsiC' & 'gsiD' & 'gsiB' & 'gsiA')	'gsiC'	K13890	NA	3.A.1.5.11	glutathione transport system permease protein	NA
glutathione	gsi_full	('gsiC' & 'gsiD' & 'gsiB' & 'gsiA')	count_by_substrate	Resource Acquisition:Substrate uptake:peptide transport	Resource Acquisition	Substrate uptake	peptide transport	Resource Acquisition:Substrate uptake:peptide transport	Resource Acquisition:Substrate uptake:peptide transport	('gsiC' & 'gsiD' & 'gsiB' & 'gsiA')	'gsiD'	K13891	NA	3.A.1.5.11	glutathione transport system permease protein	NA
glutathione	gsi_full	('gsiC' & 'gsiD' & 'gsiB' & 'gsiA')	count_by_substrate	Resource Acquisition:Substrate uptake:peptide transport	Resource Acquisition	Substrate uptake	peptide transport	Resource Acquisition:Substrate uptake:peptide transport	Resource Acquisition:Substrate uptake:peptide transport	('gsiC' & 'gsiD' & 'gsiB' & 'gsiA')	'gsiA'	K13892	NA	3.A.1.5.11	glutathione transport system ATP-binding protein	NA
glycan	exoT	('exoT')	count_by_substrate	NA	NA	NA	NA	NA	NA	('exoT')	'exoT'	K16553	NA	2.A.66.2.2	succinoglycan exporter	NA
glycerate	mng_partial	('mngEIIA' | 'mngEIIB' | 'mngEIIC')	count_by_substrate	Resource Acquisition:Substrate uptake:lipid transport	Resource Acquisition	Substrate uptake	lipid transport	Resource Acquisition:Substrate uptake:lipid transport:lipid precursor transport	Resource Acquisition:Substrate uptake:lipid transport:lipid precursor transport	('mngEIIA' | 'mngEIIB' | 'mngEIIC')	'mngEIIA'	K11198	2.7.1.69	4.A.2.1.3	PTS system, 2-O-A-mannosyl-D-glycerate-specific IIA component [EC:2.7.1.69]	NA
glycerate	mng_partial	('mngEIIA' | 'mngEIIB' | 'mngEIIC')	count_by_substrate	Resource Acquisition:Substrate uptake:lipid transport	Resource Acquisition	Substrate uptake	lipid transport	Resource Acquisition:Substrate uptake:lipid transport:lipid precursor transport	Resource Acquisition:Substrate uptake:lipid transport:lipid precursor transport	('mngEIIA' | 'mngEIIB' | 'mngEIIC')	'mngEIIB'	K11199	2.7.1.69	4.A.2.1.3	PTS system, 2-O-A-mannosyl-D-glycerate-specific IIB component [EC:2.7.1.69]	NA
glycerate	mng_partial	('mngEIIA' | 'mngEIIB' | 'mngEIIC')	count_by_substrate	Resource Acquisition:Substrate uptake:lipid transport	Resource Acquisition	Substrate uptake	lipid transport	Resource Acquisition:Substrate uptake:lipid transport:lipid precursor transport	Resource Acquisition:Substrate uptake:lipid transport:lipid precursor transport	('mngEIIA' | 'mngEIIB' | 'mngEIIC')	'mngEIIC'	K11200	NA	4.A.2.1.3	PTS system, 2-O-A-mannosyl-D-glycerate-specific IIC component	NA
glycerol	glpF	('glpF')	count_by_substrate	Resource Acquisition:Substrate uptake:lipid transport	Resource Acquisition	Substrate uptake	lipid transport	Resource Acquisition:Substrate uptake:lipid transport:lipid precursor transport	Resource Acquisition:Substrate uptake:lipid transport:lipid precursor transport	('glpF')	'glpF'	K02440	NA	1.A.8.1.1_P0AER0;1.A.8.13.2_Q9C4Z5;1.A.8.2.1_P18156;1.A.8.2.2_P22094;1.A.8.2.3_P52280;1.A.8.2.4_C6VJ63;1.A.8.2.5_D7V7W8;1.A.8.2.6_D7V8E7;1.A.8.2.7_D7VEY8;1.A.8.2.8_D7VC84;1.A.8.2.9_D0JBC9	glycerol uptake facilitator protein	NA
glycerol	glp_key	('glpV')	count_by_substrate	Resource Acquisition:Substrate uptake:lipid transport	Resource Acquisition	Substrate uptake	lipid transport	Resource Acquisition:Substrate uptake:lipid transport:lipid precursor transport	Resource Acquisition:Substrate uptake:lipid transport:lipid precursor transport	('glpV')	'glpV'	K17321	NA	3.A.1.1.35_G3LHZ3	glycerol transport system substrate-binding protein	NA
glycerol	glp_full	('glpP' & 'glpQ' & 'glpV' & 'glpS' & 'glpT')	count_by_substrate	Resource Acquisition:Substrate uptake:lipid transport	Resource Acquisition	Substrate uptake	lipid transport	Resource Acquisition:Substrate uptake:lipid transport:lipid precursor transport	Resource Acquisition:Substrate uptake:lipid transport:lipid precursor transport	('glpP' & 'glpQ' & 'glpV' & 'glpS' & 'glpT')	'glpP'	K17322	NA	3.A.1.1.35_G3LHZ0	glycerol transport system permease protein	NA
glycerol	glp_full	('glpP' & 'glpQ' & 'glpV' & 'glpS' & 'glpT')	count_by_substrate	Resource Acquisition:Substrate uptake:lipid transport	Resource Acquisition	Substrate uptake	lipid transport	Resource Acquisition:Substrate uptake:lipid transport:lipid precursor transport	Resource Acquisition:Substrate uptake:lipid transport:lipid precursor transport	('glpP' & 'glpQ' & 'glpV' & 'glpS' & 'glpT')	'glpQ'	K17323	NA	3.A.1.1.35_G3LHZ1	glycerol transport system permease protein	NA
glycerol	glp_full	('glpP' & 'glpQ' & 'glpV' & 'glpS' & 'glpT')	count_by_substrate	Resource Acquisition:Substrate uptake:lipid transport	Resource Acquisition	Substrate uptake	lipid transport	Resource Acquisition:Substrate uptake:lipid transport:lipid precursor transport	Resource Acquisition:Substrate uptake:lipid transport:lipid precursor transport	('glpP' & 'glpQ' & 'glpV' & 'glpS' & 'glpT')	'glpS'	K17324	NA	3.A.1.1.35_G3LHY8	glycerol transport system ATP-binding protein	NA
glycerol	glp_full	('glpP' & 'glpQ' & 'glpV' & 'glpS' & 'glpT')	count_by_substrate	Resource Acquisition:Substrate uptake:lipid transport	Resource Acquisition	Substrate uptake	lipid transport	Resource Acquisition:Substrate uptake:lipid transport:lipid precursor transport	Resource Acquisition:Substrate uptake:lipid transport:lipid precursor transport	('glpP' & 'glpQ' & 'glpV' & 'glpS' & 'glpT')	'glpT'	K17325	NA	3.A.1.1.35_G3LHY9	glycerol transport system ATP-binding protein	NA
glycine betaine	betL	('betL')	count_by_substrate	Resource Acquisition:Substrate uptake:osmolyte transport	Resource Acquisition	Substrate uptake	osmolyte transport	Resource Acquisition:Substrate uptake:osmolyte transport	Resource Acquisition:Substrate uptake:osmolyte transport	('betL')	'betL'	K05020	NA	2.A.15.1.11_Q9X4A5;2.A.15.1.1_P54417	glycine betaine transporter	NA
glycine betaine;proline	proP	('proP')	count_by_substrate	Resource Acquisition	Resource Acquisition	NA	NA	Resource Acquisition	Resource Acquisition	('proP')	'proP'	K03762	NA	2.A.1.6.4_P0C0L7	MFS transporter, MHS family, proline/betaine transporter	NA
glycolipid	dev_full	('devC' & 'devA' & 'devB' & 'hgdD')	count_by_substrate	NA	NA	NA	NA	NA	NA	('devC' & 'devA' & 'devB' & 'hgdD')	'devA'	K02003	NA	3.A.1.114.1_O50296	putative ABC transport system ATP-binding protein	NA
glycolipid	dev_full	('devC' & 'devA' & 'devB' & 'hgdD')	count_by_substrate	NA	NA	NA	NA	NA	NA	('devC' & 'devA' & 'devB' & 'hgdD')	'devC'	K02004	NA	3.A.1.114.1_O50295	putative ABC transport system permease protein	NA
glycolipid	dev_full	('devC' & 'devA' & 'devB' & 'hgdD')	count_by_substrate	NA	NA	NA	NA	NA	NA	('devC' & 'devA' & 'devB' & 'hgdD')	'devB'	K02005	NA	3.A.1.114.1_Q7A2B0	HlyD family secretion protein	NA
glycolipid	dev_full	('devC' & 'devA' & 'devB' & 'hgdD')	count_by_substrate	NA	NA	NA	NA	NA	NA	('devC' & 'devA' & 'devB' & 'hgdD')	'hgdD'	K03287	NA	1.B.17.2.10_V5V5Z3;3.A.1.114.1_Q8YT39	outer membrane factor, OMF family	NA
glycolipid	mmpL10	('mmpL10')	count_by_substrate	NA	NA	NA	NA	NA	NA	('mmpL10')	'mmpL10'	K06994	NA	2.A.6.5.13_P9WJU1;2.A.6.5.3_Q9KH53;2.A.6.5.7_O53735	putative drug exporter of the RND superfamily	NA
guanosine	pbuG	('pbuG')	count_by_substrate	Resource Acquisition:Substrate uptake:nucleic acid component transport	Resource Acquisition	Substrate uptake	nucleic acid component transport	Resource Acquisition:Substrate uptake:nucleic acid component transport:nucleoside transport	Resource Acquisition:Substrate uptake:nucleic acid component transport:nucleoside transport	('pbuG')	'pbuG'	K06901	NA	2.A.40.7.2_O34987;2.A.40.7.4_P31440;2.A.40.7.5_P0AF52;2.A.40.7.6_P31466;2.A.40.7.7_Q46817	putative MFS transporter, AGZA family, xanthine/uracil permease	NA
heme	mmpL11	('mmpL11')	count_by_substrate	Resource Acquisition:Substrate uptake:secondary metabolite transport	Resource Acquisition	Substrate uptake	secondary metabolite transport	Resource Acquisition:Substrate uptake:secondary metabolite transport:siderophore transport	Resource Acquisition:Substrate uptake:secondary metabolite transport:siderophore transport	('mmpL11')	'mmpL11'	K20466	NA	2.A.6.5.5	heme transporter	NA
heme	tc2.A.86.1.7	('tc2.A.86.1.7')	count_by_substrate	Resource Acquisition:Substrate uptake:secondary metabolite transport	Resource Acquisition	Substrate uptake	secondary metabolite transport	Resource Acquisition:Substrate uptake:secondary metabolite transport:siderophore transport	Resource Acquisition:Substrate uptake:secondary metabolite transport:siderophore transport	('tc2.A.86.1.7')	'tc2.A.86.1.7'	K20469	NA	2.A.86.1.7	putative heme transporter	NA
heme	ccm-1_partial	('ccmD' | 'ccmB' | 'ccmC' | 'ccmA')	count_by_substrate	Resource Acquisition:Substrate uptake:secondary metabolite transport	Resource Acquisition	Substrate uptake	secondary metabolite transport	Resource Acquisition:Substrate uptake:secondary metabolite transport:siderophore transport	Resource Acquisition:Substrate uptake:secondary metabolite transport:siderophore transport	('ccmD' | 'ccmB' | 'ccmC' | 'ccmA')	'ccmA'	K02193	3.6.3.41	3.A.1.107	heme exporter protein A [EC:3.6.3.41]	NA
heme	ccm-1_partial	('ccmD' | 'ccmB' | 'ccmC' | 'ccmA')	count_by_substrate	Resource Acquisition:Substrate uptake:secondary metabolite transport	Resource Acquisition	Substrate uptake	secondary metabolite transport	Resource Acquisition:Substrate uptake:secondary metabolite transport:siderophore transport	Resource Acquisition:Substrate uptake:secondary metabolite transport:siderophore transport	('ccmD' | 'ccmB' | 'ccmC' | 'ccmA')	'ccmB'	K02194	NA	3.A.1.107	heme exporter protein B	NA
heme	ccm-1_partial	('ccmD' | 'ccmB' | 'ccmC' | 'ccmA')	count_by_substrate	Resource Acquisition:Substrate uptake:secondary metabolite transport	Resource Acquisition	Substrate uptake	secondary metabolite transport	Resource Acquisition:Substrate uptake:secondary metabolite transport:siderophore transport	Resource Acquisition:Substrate uptake:secondary metabolite transport:siderophore transport	('ccmD' | 'ccmB' | 'ccmC' | 'ccmA')	'ccmC'	K02195	NA	3.A.1.107	heme exporter protein C	NA
heme	ccm-1_partial	('ccmD' | 'ccmB' | 'ccmC' | 'ccmA')	count_by_substrate	Resource Acquisition:Substrate uptake:secondary metabolite transport	Resource Acquisition	Substrate uptake	secondary metabolite transport	Resource Acquisition:Substrate uptake:secondary metabolite transport:siderophore transport	Resource Acquisition:Substrate uptake:secondary metabolite transport:siderophore transport	('ccmD' | 'ccmB' | 'ccmC' | 'ccmA')	'ccmD'	K02196	NA	3.A.1.107	heme exporter protein D	NA
heme	hasA	('hasA')	count_by_substrate	Resource Acquisition:Substrate uptake:secondary metabolite transport	Resource Acquisition	Substrate uptake	secondary metabolite transport	Resource Acquisition:Substrate uptake:secondary metabolite transport:siderophore transport	Resource Acquisition:Substrate uptake:secondary metabolite transport:siderophore transport	('hasA')	'hasA'	K12545	NA	1.B.14.5	heme acquisition protein HasA	NA
heteromannan;mixed linkage glucan	GH26	('GH26')	count_by_substrate	Resource Acquisition	Resource Acquisition	NA	NA	Resource Acquisition	Resource Acquisition	('GH26')	'GH26'	K01218	NA	NA	glycoside hydrolase CAZy family 26	NA
heteromannan;mixed linkage glucan	GH26	('GH26')	count_by_substrate	Resource Acquisition	Resource Acquisition	NA	NA	Resource Acquisition	Resource Acquisition	('GH26')	'GH26'	K07407	NA	NA	glycoside hydrolase CAZy family 26	NA
hexose	uhpC	('uhpC')	count_by_substrate	Resource Acquisition:Substrate uptake:carbohydrate transport	Resource Acquisition	Substrate uptake	carbohydrate transport	Resource Acquisition:Substrate uptake:carbohydrate transport:monosaccharide transport	Resource Acquisition:Substrate uptake:carbohydrate transport:monosaccharide transport	('uhpC')	'uhpC'	K07783	NA	2.A.1.4.4_P09836;2.A.1.4.6_Q9Z7N9	MFS transporter, OPA family, sugar phosphate sensor protein UhpC	NA
histidine	yuiF	('yuiF')	count_by_substrate	Resource Acquisition:Substrate uptake:free amino acids transport	Resource Acquisition	Substrate uptake	free amino acids transport	Resource Acquisition:Substrate uptake:free amino acids transport	Resource Acquisition:Substrate uptake:free amino acids transport	('yuiF')	'yuiF'	K07084	NA	2.A.8.1.12_O32105	putative amino acid transporter	NA
histidine	hutT	('hutT')	count_by_substrate	Resource Acquisition:Substrate uptake:free amino acids transport	Resource Acquisition	Substrate uptake	free amino acids transport	Resource Acquisition:Substrate uptake:free amino acids transport	Resource Acquisition:Substrate uptake:free amino acids transport	('hutT')	'hutT'	K16234	NA	2.A.3.1.9_O31199	histidine transporter	NA
histidine	hutM	('hutM')	count_by_substrate	Resource Acquisition:Substrate uptake:free amino acids transport	Resource Acquisition	Substrate uptake	free amino acids transport	Resource Acquisition:Substrate uptake:free amino acids transport	Resource Acquisition:Substrate uptake:free amino acids transport	('hutM')	'hutM'	K16236	NA	2.A.3.1	histidine permease	NA
homoserine	rhtB	('rhtB')	count_by_substrate	NA	NA	NA	NA	NA	NA	('rhtB')	'rhtB'	K05834	NA	2.A.76.1.1_P0AG34	homoserine/homoserine lactone efflux protein	NA
hydroxybenzoate	aaeB	('aaeB')	count_by_substrate	NA	NA	NA	NA	NA	NA	('aaeB')	'aaeB'	K03468	NA	2.A.85.1.2	p-hydroxybenzoic acid efflux pump subunit AaeB	NA
hydroxyproline	lhp_full	('lhpM' & 'lhpN' & 'lhpO' & 'lhpP')	count_by_substrate	Resource Acquisition:Substrate uptake:free amino acids transport	Resource Acquisition	Substrate uptake	free amino acids transport	Resource Acquisition:Substrate uptake:free amino acids transport	Resource Acquisition:Substrate uptake:free amino acids transport	('lhpM' & 'lhpN' & 'lhpO' & 'lhpP')	'lhpP'	K23061	NA	3.A.1.3.21	hydroxyproline transporter system substrate-binding protein	NA
hydroxyproline	lhp_full	('lhpM' & 'lhpN' & 'lhpO' & 'lhpP')	count_by_substrate	Resource Acquisition:Substrate uptake:free amino acids transport	Resource Acquisition	Substrate uptake	free amino acids transport	Resource Acquisition:Substrate uptake:free amino acids transport	Resource Acquisition:Substrate uptake:free amino acids transport	('lhpM' & 'lhpN' & 'lhpO' & 'lhpP')	'lhpM'	K23062	NA	3.A.1.3.21	hydroxyproline transport system permease protein	NA
hydroxyproline	lhp_full	('lhpM' & 'lhpN' & 'lhpO' & 'lhpP')	count_by_substrate	Resource Acquisition:Substrate uptake:free amino acids transport	Resource Acquisition	Substrate uptake	free amino acids transport	Resource Acquisition:Substrate uptake:free amino acids transport	Resource Acquisition:Substrate uptake:free amino acids transport	('lhpM' & 'lhpN' & 'lhpO' & 'lhpP')	'lhpN'	K23063	NA	3.A.1.3.21	hydroxyproline transport system permease protein	NA
hydroxyproline	lhp_full	('lhpM' & 'lhpN' & 'lhpO' & 'lhpP')	count_by_substrate	Resource Acquisition:Substrate uptake:free amino acids transport	Resource Acquisition	Substrate uptake	free amino acids transport	Resource Acquisition:Substrate uptake:free amino acids transport	Resource Acquisition:Substrate uptake:free amino acids transport	('lhpM' & 'lhpN' & 'lhpO' & 'lhpP')	'lhpO'	K23064	NA	3.A.1.3.21	hydroxyproline transport system ATP-binding protein	NA
inositol	itsp-2_full	('iatP2' & 'iatA2' & 'ibpA2')	count_by_substrate	Resource Acquisition:Substrate uptake:osmolyte transport	Resource Acquisition	Substrate uptake	osmolyte transport	Resource Acquisition:Substrate uptake:osmolyte transport	Resource Acquisition:Substrate uptake:osmolyte transport	('iatP2' & 'iatA2' & 'ibpA2')	'ibpA2'	K17213	NA	3.A.1.2	inositol transport system substrate-binding protein	NA
inositol	itsp-2_full	('iatP2' & 'iatA2' & 'ibpA2')	count_by_substrate	Resource Acquisition:Substrate uptake:osmolyte transport	Resource Acquisition	Substrate uptake	osmolyte transport	Resource Acquisition:Substrate uptake:osmolyte transport	Resource Acquisition:Substrate uptake:osmolyte transport	('iatP2' & 'iatA2' & 'ibpA2')	'iatP2'	K17214	NA	3.A.1.2	inositol transport system permease protein	NA
inositol	itsp-2_full	('iatP2' & 'iatA2' & 'ibpA2')	count_by_substrate	Resource Acquisition:Substrate uptake:osmolyte transport	Resource Acquisition	Substrate uptake	osmolyte transport	Resource Acquisition:Substrate uptake:osmolyte transport	Resource Acquisition:Substrate uptake:osmolyte transport	('iatP2' & 'iatA2' & 'ibpA2')	'iatA2'	K17215	NA	3.A.1.2	inositol transport system ATP-binding protein	NA
inositol	itsp-1_key	('ibpA1')	count_by_substrate	Resource Acquisition:Substrate uptake:osmolyte transport	Resource Acquisition	Substrate uptake	osmolyte transport	Resource Acquisition:Substrate uptake:osmolyte transport	Resource Acquisition:Substrate uptake:osmolyte transport	('ibpA1')	'ibpA1'	K17208	NA	3.A.1.2.21	inositol transport system substrate-binding protein	NA
inositol	itsp-1_full	('ibpA1' & 'iatP1' & 'iatA1')	count_by_substrate	Resource Acquisition:Substrate uptake:osmolyte transport	Resource Acquisition	Substrate uptake	osmolyte transport	Resource Acquisition:Substrate uptake:osmolyte transport	Resource Acquisition:Substrate uptake:osmolyte transport	('ibpA1' & 'iatP1' & 'iatA1')	'iatP1'	K17209	NA	3.A.1.2.21	inositol transport system permease protein	NA
inositol	itsp-1_full	('ibpA1' & 'iatP1' & 'iatA1')	count_by_substrate	Resource Acquisition:Substrate uptake:osmolyte transport	Resource Acquisition	Substrate uptake	osmolyte transport	Resource Acquisition:Substrate uptake:osmolyte transport	Resource Acquisition:Substrate uptake:osmolyte transport	('ibpA1' & 'iatP1' & 'iatA1')	'iatA1'	K17210	NA	3.A.1.2.21	inositol transport system ATP-binding protein	NA
inositol	iolF	('iolF')	count_by_substrate	Resource Acquisition:Substrate uptake:osmolyte transport	Resource Acquisition	Substrate uptake	osmolyte transport	Resource Acquisition:Substrate uptake:osmolyte transport	Resource Acquisition:Substrate uptake:osmolyte transport	('iolF')	'iolF'	K06610	NA	2.A.1.1.74_Q926Q9	MFS transporter, SP family, inositol transporter	NA
inositol-phosphate	ino_key	('inoE')	count_by_substrate	Resource Acquisition:Substrate uptake:osmolyte transport	Resource Acquisition	Substrate uptake	osmolyte transport	Resource Acquisition:Substrate uptake:osmolyte transport	Resource Acquisition:Substrate uptake:osmolyte transport	('inoE')	'inoE'	K17237	NA	3.A.1.1.38	inositol-phosphate transport system substrate-binding protein	NA
inositol-phosphate	ino_full	('inoF' & 'inoG' & 'inoE' & 'inoK')	count_by_substrate	Resource Acquisition:Substrate uptake:osmolyte transport	Resource Acquisition	Substrate uptake	osmolyte transport	Resource Acquisition:Substrate uptake:osmolyte transport	Resource Acquisition:Substrate uptake:osmolyte transport	('inoF' & 'inoG' & 'inoE' & 'inoK')	'inoF'	K17238	NA	3.A.1.1.38	inositol-phosphate transport system permease protein	NA
inositol-phosphate	ino_full	('inoF' & 'inoG' & 'inoE' & 'inoK')	count_by_substrate	Resource Acquisition:Substrate uptake:osmolyte transport	Resource Acquisition	Substrate uptake	osmolyte transport	Resource Acquisition:Substrate uptake:osmolyte transport	Resource Acquisition:Substrate uptake:osmolyte transport	('inoF' & 'inoG' & 'inoE' & 'inoK')	'inoG'	K17239	NA	3.A.1.1.38	inositol-phosphate transport system permease protein	NA
inositol-phosphate	ino_full	('inoF' & 'inoG' & 'inoE' & 'inoK')	count_by_substrate	Resource Acquisition:Substrate uptake:osmolyte transport	Resource Acquisition	Substrate uptake	osmolyte transport	Resource Acquisition:Substrate uptake:osmolyte transport	Resource Acquisition:Substrate uptake:osmolyte transport	('inoF' & 'inoG' & 'inoE' & 'inoK')	'inoK'	K17240	NA	3.A.1.1.13_Q97UY8;3.A.1.1.14_Q97UF2	inositol-phosphate transport system ATP-binding protein	NA
iron	hrt_full	('hrtA' & 'hrtB')	count_by_substrate	Resource Acquisition:Substrate uptake:ion transport	Resource Acquisition	Substrate uptake	ion transport	Resource Acquisition:Substrate uptake:ion transport:metal transport	Resource Acquisition:Substrate uptake:ion transport:metal ion transport	('hrtA' & 'hrtB')	'hrtB'	K09813	NA	3.A.1	hemin transport system permease protein	NA
iron	hrt_full	('hrtA' & 'hrtB')	count_by_substrate	Resource Acquisition:Substrate uptake:ion transport	Resource Acquisition	Substrate uptake	ion transport	Resource Acquisition:Substrate uptake:ion transport:metal transport	Resource Acquisition:Substrate uptake:ion transport:metal ion transport	('hrtA' & 'hrtB')	'hrtA'	K09814	3.6.3.-	3.A.1	hemin transport system ATP-binding protein [EC:3.6.3.-]	NA
iron	ftrA	('ftrA')	count_by_substrate	Resource Acquisition:Substrate uptake:ion transport	Resource Acquisition	Substrate uptake	ion transport	Resource Acquisition:Substrate uptake:ion transport:metal transport	Resource Acquisition:Substrate uptake:ion transport:metal ion transport	('ftrA')	'ftrA'	K07230	NA	2.A.108.2.10;2.A.108.2.4;2.A.108.2.9	periplasmic iron binding protein	NA
iron	tc.fev	('tc.fev')	count_by_substrate	Resource Acquisition:Substrate uptake:ion transport	Resource Acquisition	Substrate uptake	ion transport	Resource Acquisition:Substrate uptake:ion transport:metal transport	Resource Acquisition:Substrate uptake:ion transport:metal ion transport	('tc.fev')	'tc.fev'	K02014	NA	1.B.14.12.1_Q9A608;1.B.14.12.2_Q9AAZ6;1.B.14.6.1_Q45780;1.B.14.1.10_Q82VI7;1.B.14.1.11_P11461;1.B.14.1.12_Q9HXB2;1.B.14.1.15_Q05202;1.B.14.1.17_Q01674;1.B.14.1.21_B6R297;1.B.14.1.26_Q8G8W9;1.B.14.1.7_A4LBD1;1.B.14.14.1_Q8A552;1.B.14.8.2_Q2M5P4;1.B.14.9.3_Q7CGN6	iron complex outermembrane recepter protein	NA
iron	fev_full	('fevA' & 'fevP' & 'fevS')	count_by_substrate	Resource Acquisition:Substrate uptake:ion transport	Resource Acquisition	Substrate uptake	ion transport	Resource Acquisition:Substrate uptake:ion transport:metal transport	Resource Acquisition:Substrate uptake:ion transport:metal ion transport	('fevA' & 'fevP' & 'fevS')	'fevA'	K02013	3.6.3.34	3.A.1.13.2_A9WCZ7;3.A.1.14.13_Q9RK11;3.A.1.14.14_Q9A197;3.A.1.14.1_P15031;3.A.1.14.2_P23878;3.A.1.14.3_P07821;3.A.1.14.4_Q47087;3.A.1.14.6_Q9RCF3;3.A.1.14.7_Q9X665;3.A.1.14.8_Q8GRB0	iron complex transport system ATP-binding protein [EC:3.6.3.34]	NA
iron	fev_full	('fevA' & 'fevP' & 'fevS')	count_by_substrate	Resource Acquisition:Substrate uptake:ion transport	Resource Acquisition	Substrate uptake	ion transport	Resource Acquisition:Substrate uptake:ion transport:metal transport	Resource Acquisition:Substrate uptake:ion transport:metal ion transport	('fevA' & 'fevP' & 'fevS')	'fevP'	K02015	NA	3.A.1.13.2_A9WCZ6;3.A.1.14.13_Q9RK09;3.A.1.14.13_Q9RK10;3.A.1.14.14_Q06A41;3.A.1.14.14_Q9A199;3.A.1.14.15_P40410;3.A.1.14.15_P40411;3.A.1.14.1_P15029;3.A.1.14.1_P15030;3.A.1.14.2_P23876;3.A.1.14.2_P23877;3.A.1.14.3_P06972;3.A.1.14.4_Q47085;3.A.1.14.4_Q47086;3.A.1.14.6_Q9RCF4;3.A.1.14.6_Q9RCF5;3.A.1.14.7_Q9X664;3.A.1.14.8_Q8GRB1;3.A.1.14.8_Q8GRB2	iron complex transport system permease protein	NA
iron	fev_full	('fevA' & 'fevP' & 'fevS')	count_by_substrate	Resource Acquisition:Substrate uptake:ion transport	Resource Acquisition	Substrate uptake	ion transport	Resource Acquisition:Substrate uptake:ion transport:metal transport	Resource Acquisition:Substrate uptake:ion transport:metal ion transport	('fevA' & 'fevP' & 'fevS')	'fevS'	K02016	NA	3.A.1.13.2_A9WCZ4;3.A.1.14.13_Q9RK12;3.A.1.14.14_Q9A198;3.A.1.14.15_P40409;3.A.1.14.1_P15028;3.A.1.14.2_C8U2V6;3.A.1.14.3_P07822;3.A.1.14.4_Q47084;3.A.1.14.6_Q9RCF6;3.A.1.14.7_Q93PN3;3.A.1.14.7_Q99RY8;3.A.1.14.8_Q8GRB3	iron complex transport system substrate-binding protein	NA
iron	afu_key	('afuA')	count_by_substrate	Resource Acquisition:Substrate uptake:ion transport	Resource Acquisition	Substrate uptake	ion transport	Resource Acquisition:Substrate uptake:ion transport:metal transport	Resource Acquisition:Substrate uptake:ion transport:metal ion transport	('afuA')	'afuA'	K02012	NA	3.A.1.20.2_Q9KLQ7;3.A.1.10.4_Q82VN7;3.A.1.10.5_Q56925	iron(III) transport system substrate-binding protein	NA
iron	efeB	('efeB')	count_by_substrate	Resource Acquisition:Substrate uptake:ion transport	Resource Acquisition	Substrate uptake	ion transport	Resource Acquisition:Substrate uptake:ion transport:metal transport	Resource Acquisition:Substrate uptake:ion transport:metal ion transport	('efeB')	'efeB'	K16301	1.11.1.-	2.A.108.2.3	deferrochelatase/peroxidase EfeB [EC:1.11.1.-]	NA
iron	efeO	('efeO')	count_by_substrate	Resource Acquisition:Substrate uptake:ion transport	Resource Acquisition	Substrate uptake	ion transport	Resource Acquisition:Substrate uptake:ion transport:metal transport	Resource Acquisition:Substrate uptake:ion transport:metal ion transport	('efeO')	'efeO'	K07224	NA	2.A.108.2.3	iron uptake system component EfeO	NA
iron	afu_full	('afuA' & 'afuB' & 'afuC')	count_by_substrate	Resource Acquisition:Substrate uptake:ion transport	Resource Acquisition	Substrate uptake	ion transport	Resource Acquisition:Substrate uptake:ion transport:metal transport	Resource Acquisition:Substrate uptake:ion transport:metal ion transport	('afuA' & 'afuB' & 'afuC')	'afuC'	K02010	3.6.3.30	3.A.1.1.14_Q97UF2;3.A.1.20.2_Q9KLQ5;3.A.1.10.4_Q82VN5;3.A.1.10.5_A1JLH0;3.A.1.19.2_Q73RE4	iron(III) transport system ATP-binding protein [EC:3.6.3.30]	NA
iron	afu_full	('afuA' & 'afuB' & 'afuC')	count_by_substrate	Resource Acquisition:Substrate uptake:ion transport	Resource Acquisition	Substrate uptake	ion transport	Resource Acquisition:Substrate uptake:ion transport:metal transport	Resource Acquisition:Substrate uptake:ion transport:metal ion transport	('afuA' & 'afuB' & 'afuC')	'afuB'	K02011	NA	3.A.1.20.2_Q9KLQ6;3.A.1.10.4_Q82VN6;3.A.1.10.5_Q56926	iron(III) transport system permease protein	NA
iron;manganese	sit_full	('sitA' & 'sitB' & 'sitC' & 'sitD')	count_by_substrate	NA	NA	NA	NA	NA	NA	('sitA' & 'sitB' & 'sitC' & 'sitD')	'sitA'	K11604	NA	3.A.1.15.7;3.A.1.15.9	manganese/iron transport system substrate-binding protein	NA
iron;manganese	sit_full	('sitA' & 'sitB' & 'sitC' & 'sitD')	count_by_substrate	NA	NA	NA	NA	NA	NA	('sitA' & 'sitB' & 'sitC' & 'sitD')	'sitC'	K11605	NA	3.A.1.15.7;3.A.1.15.9	manganese/iron transport system permease protein	NA
iron;manganese	sit_full	('sitA' & 'sitB' & 'sitC' & 'sitD')	count_by_substrate	NA	NA	NA	NA	NA	NA	('sitA' & 'sitB' & 'sitC' & 'sitD')	'sitD'	K11606	NA	3.A.1.15.7;3.A.1.15.9	manganese/iron transport system permease protein	NA
iron;manganese	sit_full	('sitA' & 'sitB' & 'sitC' & 'sitD')	count_by_substrate	NA	NA	NA	NA	NA	NA	('sitA' & 'sitB' & 'sitC' & 'sitD')	'sitB'	K11607	NA	3.A.1.15.7;3.A.1.15.9	manganese/iron transport system ATP-binding protein	NA
iron;zinc;manganese	tro_key	('troA')	count_by_substrate	NA	NA	NA	NA	NA	NA	('troA')	'troA'	K11707	NA	3.A.1.15.8	manganese/zinc/iron transport system substrate-binding protein	NA
iron;zinc;manganese	tro_full	('troA' & 'troB' & 'troC' & 'troD')	count_by_substrate	NA	NA	NA	NA	NA	NA	('troA' & 'troB' & 'troC' & 'troD')	'troC'	K11708	NA	3.A.1.15.8	manganese/zinc/iron transport system permease protein	NA
iron;zinc;manganese	tro_full	('troA' & 'troB' & 'troC' & 'troD')	count_by_substrate	NA	NA	NA	NA	NA	NA	('troA' & 'troB' & 'troC' & 'troD')	'troD'	K11709	NA	3.A.1.15.8	manganese/zinc/iron transport system permease protein	NA
iron;zinc;manganese	tro_full	('troA' & 'troB' & 'troC' & 'troD')	count_by_substrate	NA	NA	NA	NA	NA	NA	('troA' & 'troB' & 'troC' & 'troD')	'troB'	K11710	NA	3.A.1.15.8	manganese/zinc/iron transport system ATP- binding protein	NA
iron;zinc;manganese;copper	mts_full	('mtsA' & 'mtsB' & 'mtsC')	count_by_substrate	NA	NA	NA	NA	NA	NA	('mtsA' & 'mtsB' & 'mtsC')	'mtsA'	K11704	NA	3.A.1.15.6	iron/zinc/copper transport system substrate-binding protein	NA
iron;zinc;manganese;copper	mts_full	('mtsA' & 'mtsB' & 'mtsC')	count_by_substrate	NA	NA	NA	NA	NA	NA	('mtsA' & 'mtsB' & 'mtsC')	'mtsC'	K11705	NA	3.A.1.15.6	iron/zinc/copper transport system permease protein	NA
iron;zinc;manganese;copper	mts_full	('mtsA' & 'mtsB' & 'mtsC')	count_by_substrate	NA	NA	NA	NA	NA	NA	('mtsA' & 'mtsB' & 'mtsC')	'mtsB'	K11706	NA	3.A.1.15.6	iron/zinc/copper transport system ATP-binding protein	NA
lactate	lctP-2	('lctP2')	count_by_substrate	Resource Acquisition:Substrate uptake:carboxylate transport	Resource Acquisition	Substrate uptake	carboxylate transport	Resource Acquisition:Substrate uptake:carboxylate transport:monocarboxylate transport	Resource Acquisition:Substrate uptake:carboxylate transport:monocarboxylate transport	('lctP2')	'lctP2'	K03303	NA	2.A.14.1.2_Q46839;2.A.14.1.3_P71067	lactate permease	NA
lactate	lctP-1	('lctP1')	count_by_substrate	Resource Acquisition:Substrate uptake:carboxylate transport	Resource Acquisition	Substrate uptake	carboxylate transport	Resource Acquisition:Substrate uptake:carboxylate transport:monocarboxylate transport	Resource Acquisition:Substrate uptake:carboxylate transport:monocarboxylate transport	('lctP1')	'lctP1'	K00427	NA	2.A.14.1.1_P33231;2.A.14.1.3_P71067	L-lactate permease	NA
lactose	lacY	('lacY')	count_by_substrate	Resource Acquisition:Substrate uptake:carbohydrate transport	Resource Acquisition	Substrate uptake	carbohydrate transport	Resource Acquisition:Substrate uptake:carbohydrate transport:oligosaccharide transport	Resource Acquisition:Substrate uptake:carbohydrate transport:oligosaccharide transport:disaccharide transport	('lacY')	'lacY'	K02532	NA	2.A.1.5.1_P02920;2.A.1.5.2_P16552;2.A.1.5.3_P30000;2.A.1.5.4_P96517	MFS transporter, OHS family, lactose permease	NA
lactose	lac-2_key	('lacE')	count_by_substrate	Resource Acquisition:Substrate uptake:carbohydrate transport	Resource Acquisition	Substrate uptake	carbohydrate transport	Resource Acquisition:Substrate uptake:carbohydrate transport:oligosaccharide transport	Resource Acquisition:Substrate uptake:carbohydrate transport:oligosaccharide transport:disaccharide transport	('lacE')	'lacE'	K10188	NA	3.A.1.1.4_P29822	lactose/L-arabinose transport system substrate-binding protein	NA
lactose	lac-1_full	('lacEIIA' & 'lacEIIB' & 'lacEIIC')	count_by_substrate	Resource Acquisition:Substrate uptake:carbohydrate transport	Resource Acquisition	Substrate uptake	carbohydrate transport	Resource Acquisition:Substrate uptake:carbohydrate transport:oligosaccharide transport	Resource Acquisition:Substrate uptake:carbohydrate transport:oligosaccharide transport:disaccharide transport	('lacEIIA' & 'lacEIIB' & 'lacEIIC')	'lacEIIA'	K02786	2.7.1.69	4.A.3.1.1_P0A0D6;4.A.3.1.2_Q045X4;4.A.3.1.3_Q045H4	PTS system, lactose-specific IIA component [EC:2.7.1.69]	NA
lactose	lac-1_full	('lacEIIA' & 'lacEIIB' & 'lacEIIC')	count_by_substrate	Resource Acquisition:Substrate uptake:carbohydrate transport	Resource Acquisition	Substrate uptake	carbohydrate transport	Resource Acquisition:Substrate uptake:carbohydrate transport:oligosaccharide transport	Resource Acquisition:Substrate uptake:carbohydrate transport:oligosaccharide transport:disaccharide transport	('lacEIIA' & 'lacEIIB' & 'lacEIIC')	'lacEIIB'	K02787	2.7.1.69	4.A.3.1.1;4.A.3.1.2;4.A.3.1.3	PTS system, lactose-specific IIB component [EC:2.7.1.69]	NA
lactose	lac-1_full	('lacEIIA' & 'lacEIIB' & 'lacEIIC')	count_by_substrate	Resource Acquisition:Substrate uptake:carbohydrate transport	Resource Acquisition	Substrate uptake	carbohydrate transport	Resource Acquisition:Substrate uptake:carbohydrate transport:oligosaccharide transport	Resource Acquisition:Substrate uptake:carbohydrate transport:oligosaccharide transport:disaccharide transport	('lacEIIA' & 'lacEIIB' & 'lacEIIC')	'lacEIIC'	K02788	NA	4.A.3.1.1_P11162;4.A.3.1.2_Q045X3;4.A.3.1.3_Q045H3	PTS system, lactose-specific IIC component	NA
lactose;arabinose	lac-2_full	('lacE' & 'lacF' & 'lacG' & 'lacK')	count_by_substrate	Resource Acquisition	Resource Acquisition	NA	NA	Resource Acquisition	Resource Acquisition	('lacE' & 'lacF' & 'lacG' & 'lacK')	'lacF'	K10189	NA	3.A.1.1.4_P29823	lactose/L-arabinose transport system permease protein	NA
lactose;arabinose	lac-2_full	('lacE' & 'lacF' & 'lacG' & 'lacK')	count_by_substrate	Resource Acquisition	Resource Acquisition	NA	NA	Resource Acquisition	Resource Acquisition	('lacE' & 'lacF' & 'lacG' & 'lacK')	'lacG'	K10190	NA	3.A.1.1.4_P29824	lactose/L-arabinose transport system permease protein	NA
lactose;arabinose	lac-2_full	('lacE' & 'lacF' & 'lacG' & 'lacK')	count_by_substrate	Resource Acquisition	Resource Acquisition	NA	NA	Resource Acquisition	Resource Acquisition	('lacE' & 'lacF' & 'lacG' & 'lacK')	'lacK'	K10191	NA	3.A.1.1.4_Q01937	lactose/L-arabinose transport system ATP-binding protein	NA
lactose;glucose;galactoside;cellobiose;maltose	mfs.set	('mfs.set')	count_by_substrate	Resource Acquisition	Resource Acquisition	NA	NA	Resource Acquisition	Resource Acquisition	('mfs.set')	'mfs.set'	K03291	NA	2.A.1.20.1_P31675;2.A.1.20.2_P33026;2.A.1.20.3_P31436;2.A.1.20.4_Q9S3K0	MFS transporter, SET family, sugar efflux transporter	NA
lactose;raffinose;galactose	lacS	('lacS')	count_by_substrate	Resource Acquisition	Resource Acquisition	NA	NA	Resource Acquisition	Resource Acquisition	('lacS')	'lacS'	K16209	NA	2.A.2.2.1_P23936;2.A.2.2.2_P43466	lactose/raffinose/galactose permease	NA
lantibiotic	nisA	('nisA')	count_by_substrate	NA	NA	NA	NA	NA	NA	('nisA')	'nisA'	K20482	NA	1.C.20	lantibiotic bacteriocin	NA
leucine	leuE	('leuE')	count_by_substrate	NA	NA	NA	NA	NA	NA	('leuE')	'leuE'	K11250	NA	2.A.76.1.5_P76249	leucine efflux protein	NA
lipooligosaccharide	ameC	('ameC')	count_by_substrate	NA	NA	NA	NA	NA	NA	('ameC')	'ameC'	K18904	NA	1.B.17.3.1_P24145	outer membrane protein, multidrug efflux system	NA
long-chain fatty acid	fadL	('fadL')	count_by_substrate	Resource Acquisition:Substrate uptake:lipid transport	Resource Acquisition	Substrate uptake	lipid transport	Resource Acquisition:Substrate uptake:lipid transport	Resource Acquisition:Substrate uptake:lipid transport	('fadL')	'fadL'	K06076	1.B.9	NA	long-chain fatty acid transport protein	NA
long-chain fatty acid	emrY	('emrY')	count_by_substrate	Resource Acquisition:Substrate uptake:lipid transport	Resource Acquisition	Substrate uptake	lipid transport	Resource Acquisition:Substrate uptake:lipid transport	Resource Acquisition:Substrate uptake:lipid transport	('emrY')	'emrY'	K03446	NA	2.A.1.3.20_Q9RQ29;2.A.1.3.36_C5W789	MFS transporter, DHA2 family, multidrug resistance protein	NA
LPS	algE	('algE')	count_by_substrate	NA	NA	NA	NA	NA	NA	('algE')	'algE'	K16081	NA	1.B.13.1.1_P18895;1.B.13.1.2_Q44497;1.B.13.1.7_Q0VSL2	alginate production protein	NA
LPS	amsL	('amsL')	count_by_substrate	NA	NA	NA	NA	NA	NA	('amsL')	'amsL'	K16696	NA	2.A.66.2.8_D4HW93	exopolysaccharide (amylovoran) exporter	NA
LPS	arnE	('arnE')	count_by_substrate	NA	NA	NA	NA	NA	NA	('arnE')	'arnE'	K12962	NA	2.A.7.22.1_Q47377	undecaprenyl phosphate-alpha-L-ara4N flippase subunit ArnE	NA
LPS	eps_full	('epsE' & 'epsF')	count_by_substrate	NA	NA	NA	NA	NA	NA	('epsE' & 'epsF')	'epsE'	K16712	NA	2.A.66.2.11_Q45411	EPS I polysaccharide export inner membrane protein EpsE	NA
LPS	eps_full	('epsE' & 'epsF')	count_by_substrate	NA	NA	NA	NA	NA	NA	('epsE' & 'epsF')	'epsF'	K16713	NA	NA	EPS I polysaccharide export inner membrane protein EpsF	NA
LPS	exoF	('exoF')	count_by_substrate	NA	NA	NA	NA	NA	NA	('exoF')	'exoF'	K16552	NA	1.B.18.1.1_Q02728	exopolysaccharide production protein ExoF	NA
LPS	nod_partial	('nodI' | 'nodJ')	count_by_substrate	NA	NA	NA	NA	NA	NA	('nodI' | 'nodJ')	'nodJ'	K09694	NA	3.A.1.102.1_P50333	lipooligosaccharide transport system permease protein	NA
LPS	nod_partial	('nodI' | 'nodJ')	count_by_substrate	NA	NA	NA	NA	NA	NA	('nodI' | 'nodJ')	'nodI'	K09695	NA	3.A.1.102.1_P50332	lipooligosaccharide transport system ATP-binding protein	NA
LPS	wzxC	('wzxC')	count_by_substrate	NA	NA	NA	NA	NA	NA	('wzxC')	'wzxC'	K16695	NA	2.A.66.2.7_P77377	lipopolysaccharide exporter wzxC; colanic acid exporter	NA
LPS	tc.hae1	('TC.HAE1')	count_by_substrate	NA	NA	NA	NA	NA	NA	('TC.HAE1')	'TC.HAE1'	K03296	NA	2.A.6.3.1_P25197;2.A.6.3.2_A9CGX6;2.A.6.3.3_E8PBU7;2.A.6.3.4_Q1DEX6;2.A.6.3.6_Q8CX78;2.A.6.2.23_Q6VV68	hydrophobic/amphiphilic exporter-1 (mainly G- bacteria), HAE1 family	NA
LPS	vexA	('vexA')	count_by_substrate	NA	NA	NA	NA	NA	NA	('vexA')	'vexA'	K22924	NA	1.B.18.2.1	Vi polysaccharide export protein VexA	NA
LPS	vpsM	('vpsM')	count_by_substrate	NA	NA	NA	NA	NA	NA	('vpsM')	'vpsM'	K20920	NA	1.B.66.3.1;1.B.66.3.2	polysaccharide biosynthesis protein VpsM	NA
LPS	vpsN	('vpsN')	count_by_substrate	NA	NA	NA	NA	NA	NA	('vpsN')	'vpsN'	K20988	NA	1.B.18	polysaccharide biosynthesis/export protein VpsN	NA
LPS	wza	('wza')	count_by_substrate	NA	NA	NA	NA	NA	NA	('wza')	'wza'	K01991	NA	1.B.18.2.2_Q27SU9;1.B.18.3.2_Q45407;1.B.18.3.4_F8KVN6;1.B.18.3.5_K9TEU5;1.B.18.3.7_B0RRH7	polysaccharide export outer membrane protein	NA
LPS	vex_key	('vexB' | 'vexD')	count_by_substrate	NA	NA	NA	NA	NA	NA	('vexB' | 'vexD')	'vexB'	K22921	NA	3.A.1.101.2	Vi polysaccharide transport system permease protein	NA
LPS	vex_key	('vexB' | 'vexD')	count_by_substrate	NA	NA	NA	NA	NA	NA	('vexB' | 'vexD')	'vexD'	K22922	NA	3.A.1.101.2	Vi polysaccharide transport system permease protein	NA
LPS	vex_full	('vexB' & 'vexD' & 'vexC')	count_by_substrate	NA	NA	NA	NA	NA	NA	('vexB' & 'vexD' & 'vexC')	'vexC'	K22923	7.6.2.12	3.A.1.101.2	Vi polysaccharide transport system ATP-binding protein [EC:7.6.2.12]	NA
lysine	lysP	('lysP')	count_by_substrate	Resource Acquisition:Substrate uptake:free amino acids transport	Resource Acquisition	Substrate uptake	free amino acids transport	Resource Acquisition:Substrate uptake:free amino acids transport	Resource Acquisition:Substrate uptake:free amino acids transport	('lysP')	'lysP'	K11733	NA	2.A.3.1.18_K7VV21;2.A.3.1.2_P25737	lysine-specific permease	NA
lysine	lys_full	('lysX1' & 'lysX2' & 'lysY')	count_by_substrate	Resource Acquisition:Substrate uptake:free amino acids transport	Resource Acquisition	Substrate uptake	free amino acids transport	Resource Acquisition:Substrate uptake:free amino acids transport	Resource Acquisition:Substrate uptake:free amino acids transport	('lysX1' & 'lysX2' & 'lysY')	'lysX1'	K17073	NA	3.A.1.3.20	putative lysine transport system substrate-binding protein	NA
lysine	lys_full	('lysX1' & 'lysX2' & 'lysY')	count_by_substrate	Resource Acquisition:Substrate uptake:free amino acids transport	Resource Acquisition	Substrate uptake	free amino acids transport	Resource Acquisition:Substrate uptake:free amino acids transport	Resource Acquisition:Substrate uptake:free amino acids transport	('lysX1' & 'lysX2' & 'lysY')	'lysX2'	K17074	NA	3.A.1.3.20_Q9A1H0	putative lysine transport system permease protein	NA
lysine	lys_full	('lysX1' & 'lysX2' & 'lysY')	count_by_substrate	Resource Acquisition:Substrate uptake:free amino acids transport	Resource Acquisition	Substrate uptake	free amino acids transport	Resource Acquisition:Substrate uptake:free amino acids transport	Resource Acquisition:Substrate uptake:free amino acids transport	('lysX1' & 'lysX2' & 'lysY')	'lysY'	K17076	3.6.3.-	3.A.1.3.20_Q9A1H1	putative lysine transport system ATP-binding protein [EC:3.6.3.-]	NA
lysine;arginine;histidine;proline;tyrosine	oprD	('oprD')	count_by_substrate	Resource Acquisition	Resource Acquisition	NA	NA	Resource Acquisition	Resource Acquisition	('oprD')	'oprD'	K18093	3.4.21.-	1.B.25.1.11_Q9I0E2;1.B.25.1.12_Q9I6X0;1.B.25.1.1_P32722;1.B.25.1.32_B7V849;1.B.25.1.7_Q9I202;1.B.25.1.8_Q9HUR5	imipenem/basic amino acid-specific outer membrane pore [EC:3.4.21.-]	NA
lysine;histidine;arginine	lysE	('lysE')	count_by_substrate	Resource Acquisition	Resource Acquisition	NA	NA	Resource Acquisition	Resource Acquisition	('lysE')	'lysE'	K06895	NA	2.A.75.1.1_P94633;2.A.75.1.2_P11667;2.A.75.1.3_P64711	L-lysine exporter family protein LysE/ArgO	NA
lysophospholipid	lpiT	('lplT')	count_by_substrate	Resource Acquisition:Substrate uptake:lipid transport	Resource Acquisition	Substrate uptake	lipid transport	Resource Acquisition:Substrate uptake:lipid transport	Resource Acquisition:Substrate uptake:lipid transport	('lplT')	'lplT'	K08227	NA	2.A.1.42.1_P39196	MFS transporter, LPLT family, lysophospholipid transporter	NA
magnesium	mgtE	('mgtE')	count_by_substrate	Resource Acquisition:Substrate uptake:ion transport	Resource Acquisition	Substrate uptake	ion transport	Resource Acquisition:Substrate uptake:ion transport:metal transport	Resource Acquisition:Substrate uptake:ion transport:metal ion transport	('mgtE')	'mgtE'	K06213	NA	1.A.26.1;1.A.26.2;1.A.26.3	magnesium transporter	NA
magnesium	corA	('corA')	count_by_substrate	Resource Acquisition:Substrate uptake:ion transport	Resource Acquisition	Substrate uptake	ion transport	Resource Acquisition:Substrate uptake:ion transport:metal transport	Resource Acquisition:Substrate uptake:ion transport:metal ion transport	('corA')	'corA'	K03284	NA	1.A.35.1;1.A.35.3	magnesium transporter	NA
malate	mleP	('mleP')	count_by_substrate	Resource Acquisition:Substrate uptake:carboxylate transport	Resource Acquisition	Substrate uptake	carboxylate transport	Resource Acquisition:Substrate uptake:carboxylate transport:dicarboxylate transport	Resource Acquisition:Substrate uptake:carboxylate transport:dicarboxylate transport	('mleP')	'mleP'	K07088	NA	2.A.69.3.2_E0SFK1;2.A.69.3.4_P56949;2.A.69.3.6_Q98L58;2.A.69.4.5_Q48797;2.A.69.3.1_Q9AK33;2.A.69.4.4_Q1DE54	uncharacterized protein	NA
malate	maeN	('maeN')	count_by_substrate	Resource Acquisition:Substrate uptake:carboxylate transport	Resource Acquisition	Substrate uptake	carboxylate transport	Resource Acquisition:Substrate uptake:carboxylate transport:dicarboxylate transport	Resource Acquisition:Substrate uptake:carboxylate transport:dicarboxylate transport	('maeN')	'maeN'	K11616	NA	2.A.24.2.3_O05256	malate:Na+ symporter	NA
malonate	mdcF	('mdcF')	count_by_substrate	Resource Acquisition:Substrate uptake:carboxylate transport	Resource Acquisition	Substrate uptake	carboxylate transport	Resource Acquisition:Substrate uptake:carboxylate transport:dicarboxylate transport	Resource Acquisition:Substrate uptake:carboxylate transport:dicarboxylate transport	('mdcF')	'mdcF'	K13936	NA	2.A.69.3.3_O32715	malonate transporter	NA
maltooligosaccharide	lamB	('lamB')	count_by_substrate	Resource Acquisition:Substrate uptake:carbohydrate transport	Resource Acquisition	Substrate uptake	carbohydrate transport	Resource Acquisition:Substrate uptake:carbohydrate transport:oligosaccharide transport	Resource Acquisition:Substrate uptake:carbohydrate transport:oligosaccharide transport	('lamB')	'lamB'	K02024	NA	1.B.3.1.1_P02943;1.B.3.1.4_F5ZA77	maltoporin	NA
maltose	malY	('malY')	count_by_substrate	Resource Acquisition:Substrate uptake:carbohydrate transport	Resource Acquisition	Substrate uptake	carbohydrate transport	Resource Acquisition:Substrate uptake:carbohydrate transport:oligosaccharide transport	Resource Acquisition:Substrate uptake:carbohydrate transport:oligosaccharide transport:disaccharide transport	('malY')	'malY'	K16211	NA	2.A.2.6.2_Q9A612;2.A.2.6.3_Q8EEC4	maltose/maltooligosaccharide transporter	NA
maltose	mal-1_full	('malEIIB' & 'malEIIC')	count_by_substrate	Resource Acquisition:Substrate uptake:carbohydrate transport	Resource Acquisition	Substrate uptake	carbohydrate transport	Resource Acquisition:Substrate uptake:carbohydrate transport:oligosaccharide transport	Resource Acquisition:Substrate uptake:carbohydrate transport:oligosaccharide transport:disaccharide transport	('malEIIB' & 'malEIIC')	'malEIIB'	K20107	NA	4.A.1.1.11;4.A.1.1.12	maltose PTS system EIICB or EIICBA component	NA
maltose	mal-1_full	('malEIIB' & 'malEIIC')	count_by_substrate	Resource Acquisition:Substrate uptake:carbohydrate transport	Resource Acquisition	Substrate uptake	carbohydrate transport	Resource Acquisition:Substrate uptake:carbohydrate transport:oligosaccharide transport	Resource Acquisition:Substrate uptake:carbohydrate transport:oligosaccharide transport:disaccharide transport	('malEIIB' & 'malEIIC')	'malEIIC'	K20108	NA	4.A.1.1.11;4.A.1.1.12	maltose PTS system EIICB or EIICBA component	NA
maltose	mal-2_key	('malE')	count_by_substrate	Resource Acquisition:Substrate uptake:carbohydrate transport	Resource Acquisition	Substrate uptake	carbohydrate transport	Resource Acquisition:Substrate uptake:carbohydrate transport:oligosaccharide transport	Resource Acquisition:Substrate uptake:carbohydrate transport:oligosaccharide transport:disaccharide transport	('malE')	'malE'	K10108	NA	3.A.1.1.1_P0AEX9;3.A.1.1.22_Q9S5Y1;3.A.1.1.22_Q9X0T1	maltose/maltodextrin transport system substrate-binding protein	NA
maltose	hcaT	('hcaT')	count_by_substrate	Resource Acquisition:Substrate uptake:carbohydrate transport	Resource Acquisition	Substrate uptake	carbohydrate transport	Resource Acquisition:Substrate uptake:carbohydrate transport:oligosaccharide transport	Resource Acquisition:Substrate uptake:carbohydrate transport:oligosaccharide transport:disaccharide transport	('hcaT')	'hcaT'	K05820	NA	2.A.1.65.9_Q45632	MFS transporter, PPP family, 3-phenylpropionic acid transporter	NA
maltose;glucose	malglc_partial	('malglcEIIB' | 'malglcEIIC')	count_by_substrate	Resource Acquisition	Resource Acquisition	NA	NA	Resource Acquisition	Resource Acquisition	('malglcEIIB' | 'malglcEIIC')	'malglcEIIB'	K02790	2.7.1.69	4.A.1.1.18_O51590;4.A.1.1.3_P19642	PTS system, maltose and glucose-specific IIB component [EC:2.7.1.69]	NA
maltose;glucose	malglc_partial	('malglcEIIB' | 'malglcEIIC')	count_by_substrate	Resource Acquisition	Resource Acquisition	NA	NA	Resource Acquisition	Resource Acquisition	('malglcEIIB' | 'malglcEIIC')	'malglcEIIC'	K02791	NA	4.A.1.1.18_O51590;4.A.1.1.3_P19642	PTS system, maltose and glucose-specific IIC component	NA
maltose;maltodextrin	mal-2_full	('malE' & 'malF' & 'malG' & ('malK' | 'msmX'))	count_by_substrate	Resource Acquisition	Resource Acquisition	NA	NA	Resource Acquisition	Resource Acquisition	('malE' & 'malF' & 'malG' & ('malK' | 'msmX'))	'malF'	K10109	NA	3.A.1.1.1_P02916;3.A.1.1.22_Q9X0T0	maltose/maltodextrin transport system permease protein	NA
maltose;maltodextrin	mal-2_full	('malE' & 'malF' & 'malG' & ('malK' | 'msmX'))	count_by_substrate	Resource Acquisition	Resource Acquisition	NA	NA	Resource Acquisition	Resource Acquisition	('malE' & 'malF' & 'malG' & ('malK' | 'msmX'))	'malG'	K10110	NA	3.A.1.1.1_P68183;3.A.1.1.22_Q9X0S9;3.A.1.1.22_Q9X2F5	maltose/maltodextrin transport system permease protein	NA
manganese	mntP_key	('mntP')	count_by_substrate	Resource Acquisition:Substrate uptake:ion transport	Resource Acquisition	Substrate uptake	ion transport	Resource Acquisition:Substrate uptake:ion transport:metal transport	Resource Acquisition:Substrate uptake:ion transport:metal ion transport	('mntP')	'mntP'	K23242	NA	2.A.107	manganese efflux pump family protein	NA
manganese	mnt-2_key	('mntC2')	count_by_substrate	Resource Acquisition:Substrate uptake:ion transport	Resource Acquisition	Substrate uptake	ion transport	Resource Acquisition:Substrate uptake:ion transport:metal transport	Resource Acquisition:Substrate uptake:ion transport:metal ion transport	('mntC2')	'mntC2'	K19975	NA	3.A.1.15.15	manganese transport system substrate-binding protein	NA
manganese	mntH	('mntH')	count_by_substrate	Resource Acquisition:Substrate uptake:ion transport	Resource Acquisition	Substrate uptake	ion transport	Resource Acquisition:Substrate uptake:ion transport:metal transport	Resource Acquisition:Substrate uptake:ion transport:metal ion transport	('mntH')	'mntH'	K03322	NA	2.A.55.2.6;2.A.55.3	manganese transport protein	NA
manganese	mnt-1_full	('mntA1' & 'mntB1' & 'mntC1')	count_by_substrate	Resource Acquisition:Substrate uptake:ion transport	Resource Acquisition	Substrate uptake	ion transport	Resource Acquisition:Substrate uptake:ion transport:metal transport	Resource Acquisition:Substrate uptake:ion transport:metal ion transport	('mntA1' & 'mntB1' & 'mntC1')	'mntC1'	K11601	NA	3.A.1.15.1	manganese transport system substrate-binding protein	NA
manganese	mnt-1_full	('mntA1' & 'mntB1' & 'mntC1')	count_by_substrate	Resource Acquisition:Substrate uptake:ion transport	Resource Acquisition	Substrate uptake	ion transport	Resource Acquisition:Substrate uptake:ion transport:metal transport	Resource Acquisition:Substrate uptake:ion transport:metal ion transport	('mntA1' & 'mntB1' & 'mntC1')	'mntB1'	K11602	NA	3.A.1.15.1	manganese transport system permease protein	NA
manganese	mnt-1_full	('mntA1' & 'mntB1' & 'mntC1')	count_by_substrate	Resource Acquisition:Substrate uptake:ion transport	Resource Acquisition	Substrate uptake	ion transport	Resource Acquisition:Substrate uptake:ion transport:metal transport	Resource Acquisition:Substrate uptake:ion transport:metal ion transport	('mntA1' & 'mntB1' & 'mntC1')	'mntA1'	K11603	NA	3.A.1.15.1	manganese transport system ATP-binding protein	NA
manganese	mnt-2_full	('mntA2' & 'mntB2' & 'mntC2')	count_by_substrate	Resource Acquisition:Substrate uptake:ion transport	Resource Acquisition	Substrate uptake	ion transport	Resource Acquisition:Substrate uptake:ion transport:metal transport	Resource Acquisition:Substrate uptake:ion transport:metal ion transport	('mntA2' & 'mntB2' & 'mntC2')	'mntA2'	K19973	NA	3.A.1.15.15	manganese transport system ATP-binding protein	NA
manganese	mnt-2_full	('mntA2' & 'mntB2' & 'mntC2')	count_by_substrate	Resource Acquisition:Substrate uptake:ion transport	Resource Acquisition	Substrate uptake	ion transport	Resource Acquisition:Substrate uptake:ion transport:metal transport	Resource Acquisition:Substrate uptake:ion transport:metal ion transport	('mntA2' & 'mntB2' & 'mntC2')	'mntB2'	K19976	NA	3.A.1.15.15	manganese transport system permease protein	NA
manganese;iron	mn_key	('mnS')	count_by_substrate	NA	NA	NA	NA	NA	NA	('mnS')	'mnS'	K09818	NA	3.A.1.15	manganese/iron transport system substrate-binding protein	NA
manganese;iron	mn_full	('mnA' & 'mnP' & 'mnS')	count_by_substrate	NA	NA	NA	NA	NA	NA	('mnA' & 'mnP' & 'mnS')	'mnP'	K09819	NA	3.A.1.15	manganese/iron transport system permease protein	NA
manganese;iron	mn_full	('mnA' & 'mnP' & 'mnS')	count_by_substrate	NA	NA	NA	NA	NA	NA	('mnA' & 'mnP' & 'mnS')	'mnA'	K09820	NA	3.A.1.15	manganese/iron transport system ATP-binding protein	NA
mannitol	mtl-2_partial	('mtlE')	count_by_substrate	Resource Acquisition:Substrate uptake:carbohydrate transport	Resource Acquisition	Substrate uptake	carbohydrate transport	Resource Acquisition:Substrate uptake:carbohydrate transport:sugar alcohol transport	Resource Acquisition:Substrate uptake:carbohydrate transport:sugar alcohol transport	('mtlE')	'mtlE'	K10227	NA	3.A.1.1.49_O30491	sorbitol/mannitol transport system substrate-binding protein	NA
mannopine	att_full	('attA1' & 'attB' & 'attC' & 'attA2')	count_by_substrate	Resource Acquisition:Substrate uptake:other transport	Resource Acquisition	Substrate uptake	other transport	Resource Acquisition:Substrate uptake:other transport	Resource Acquisition:Substrate uptake:other transport	('attA1' & 'attB' & 'attC' & 'attA2')	'attC'	K11077	NA	3.A.1.11.3	mannopine transport system substrate-binding protein	NA
mannopine	att_full	('attA1' & 'attB' & 'attC' & 'attA2')	count_by_substrate	Resource Acquisition:Substrate uptake:other transport	Resource Acquisition	Substrate uptake	other transport	Resource Acquisition:Substrate uptake:other transport	Resource Acquisition:Substrate uptake:other transport	('attA1' & 'attB' & 'attC' & 'attA2')	'attB'	K11078	NA	3.A.1.11.3	mannopine transport system permease protein	NA
mannopine	att_full	('attA1' & 'attB' & 'attC' & 'attA2')	count_by_substrate	Resource Acquisition:Substrate uptake:other transport	Resource Acquisition	Substrate uptake	other transport	Resource Acquisition:Substrate uptake:other transport	Resource Acquisition:Substrate uptake:other transport	('attA1' & 'attB' & 'attC' & 'attA2')	'attA2'	K11079	NA	3.A.1.11.3	mannopine transport system permease protein	NA
mannopine	att_full	('attA1' & 'attB' & 'attC' & 'attA2')	count_by_substrate	Resource Acquisition:Substrate uptake:other transport	Resource Acquisition	Substrate uptake	other transport	Resource Acquisition:Substrate uptake:other transport	Resource Acquisition:Substrate uptake:other transport	('attA1' & 'attB' & 'attC' & 'attA2')	'attA1'	K11080	NA	3.A.1.11.3	mannopine transport system ATP-binding protein	NA
mannose	man_full	('manEIIA' & 'manEIIB' & 'manEIIC' & 'manEIID')	count_by_substrate	Resource Acquisition:Substrate uptake:carbohydrate transport	Resource Acquisition	Substrate uptake	carbohydrate transport	Resource Acquisition:Substrate uptake:carbohydrate transport:monosaccharide transport	Resource Acquisition:Substrate uptake:carbohydrate transport:monosaccharide transport	('manEIIA' & 'manEIIB' & 'manEIIC' & 'manEIID')	'manEIIA'	K02793	2.7.1.69	4.A.6.1.12_Q1CY66;4.A.6.1.14_Q8DR78;4.A.6.1.16_Q8Y8V8;4.A.6.1.18_B3W757;4.A.6.1.21_Q1K314;4.A.6.1.24_A1RZ67;4.A.6.1.25_CAQ67974.1;4.A.6.1.2_P26379;4.A.6.1.9_Q97N91;4.A.6.2.2_C8X384	PTS system, mannose-specific IIA component [EC:2.7.1.69]	NA
mannose	man_full	('manEIIA' & 'manEIIB' & 'manEIIC' & 'manEIID')	count_by_substrate	Resource Acquisition:Substrate uptake:carbohydrate transport	Resource Acquisition	Substrate uptake	carbohydrate transport	Resource Acquisition:Substrate uptake:carbohydrate transport:monosaccharide transport	Resource Acquisition:Substrate uptake:carbohydrate transport:monosaccharide transport	('manEIIA' & 'manEIIB' & 'manEIIC' & 'manEIID')	'manEIIB'	K02794	2.7.1.69	4.A.6.1.10_Q04GK1;4.A.6.1.11_D2BKY7;4.A.6.1.12_Q1CY67;4.A.6.1.13_B3WB09;4.A.6.1.14_Q8DR78;4.A.6.1.15_E1UCI0;4.A.6.1.16_Q8Y8V8;4.A.6.1.16_Q8Y8V9;4.A.6.1.18_B3W754;4.A.6.1.1_P69797;4.A.6.1.20_H1XUM7;4.A.6.1.21_Q1K315;4.A.6.1.23_C1A8G1;4.A.6.1.24_A1RZ66;4.A.6.1.25_CAQ67973.1;4.A.6.1.2_P26379;4.A.6.1.6_Q2QKM4;4.A.6.1.7_Q5M5W6;4.A.6.1.9_Q97N92;4.A.6.2.2_C8X383	PTS system, mannose-specific IIB component [EC:2.7.1.69]	NA
mannose	man_full	('manEIIA' & 'manEIIB' & 'manEIIC' & 'manEIID')	count_by_substrate	Resource Acquisition:Substrate uptake:carbohydrate transport	Resource Acquisition	Substrate uptake	carbohydrate transport	Resource Acquisition:Substrate uptake:carbohydrate transport:monosaccharide transport	Resource Acquisition:Substrate uptake:carbohydrate transport:monosaccharide transport	('manEIIA' & 'manEIIB' & 'manEIIC' & 'manEIID')	'manEIIC'	K02795	NA	4.A.6.1.10_Q04GK0;4.A.6.1.11_D2BKY8;4.A.6.1.12_Q1CY68;4.A.6.1.13_B3WB10;4.A.6.1.15_E1UCI1;4.A.6.1.16_Q8Y8W0;4.A.6.1.18_B3W755;4.A.6.1.1_P69801;4.A.6.1.21_Q1K316;4.A.6.1.23_C1A8G2;4.A.6.1.25_CAQ67972.1;4.A.6.1.2_P26381;4.A.6.1.6_Q2QKM3;4.A.6.1.7_Q5M5W7;4.A.6.1.9_Q97N93;4.A.6.2.2_C8X382;4.A.6.4.1_D9QU69	PTS system, mannose-specific IIC component	NA
mannose	man_full	('manEIIA' & 'manEIIB' & 'manEIIC' & 'manEIID')	count_by_substrate	Resource Acquisition:Substrate uptake:carbohydrate transport	Resource Acquisition	Substrate uptake	carbohydrate transport	Resource Acquisition:Substrate uptake:carbohydrate transport:monosaccharide transport	Resource Acquisition:Substrate uptake:carbohydrate transport:monosaccharide transport	('manEIIA' & 'manEIIB' & 'manEIIC' & 'manEIID')	'manEIID'	K02796	NA	4.A.6.1.10_Q04GJ9;4.A.6.1.11_D2BKY9;4.A.6.1.12_Q1CY69;4.A.6.1.13_B3WB11;4.A.6.1.15_E1UCI2;4.A.6.1.16_Q8Y8W1;4.A.6.1.18_B3W756;4.A.6.1.1_P69805;4.A.6.1.21_Q1K317;4.A.6.1.23_C1A8G3;4.A.6.1.24_A1RZ69;4.A.6.1.25_CAQ67971.1;4.A.6.1.25_CAQ67972.1;4.A.6.1.6_Q2QKM2;4.A.6.1.7_Q5M5W8;4.A.6.1.9_Q97N94;4.A.6.2.2_C8X4S8	PTS system, mannose-specific IID component	NA
mannuronan	eexD_key	('eexD')	count_by_substrate	NA	NA	NA	NA	NA	NA	('eexD')	'eexD'	K16299	NA	3.A.1.110.13_O67184;3.A.1.110.10	ATP-binding cassette, subfamily C, bacterial EexD	NA
melibiose	melB	('melB')	count_by_substrate	Resource Acquisition:Substrate uptake:carbohydrate transport	Resource Acquisition	Substrate uptake	carbohydrate transport	Resource Acquisition:Substrate uptake:carbohydrate transport:oligosaccharide transport	Resource Acquisition:Substrate uptake:carbohydrate transport:oligosaccharide transport:disaccharide transport	('melB')	'melB'	K11104	NA	2.A.2.1.2_B3W8U5	melibiose permease	NA
mercury	mer_partial	('merP' | 'merT')	count_by_substrate	Resource Acquisition:Substrate uptake:ion transport	Resource Acquisition	Substrate uptake	ion transport	Resource Acquisition:Substrate uptake:ion transport:metal transport	Resource Acquisition:Substrate uptake:ion transport:metal ion transport	('merP' | 'merT')	'merT'	K08363	NA	1.A.72.1	mercuric ion transport protein	NA
mercury	mer_partial	('merP' | 'merT')	count_by_substrate	Resource Acquisition:Substrate uptake:ion transport	Resource Acquisition	Substrate uptake	ion transport	Resource Acquisition:Substrate uptake:ion transport:metal transport	Resource Acquisition:Substrate uptake:ion transport:metal ion transport	('merP' | 'merT')	'merP'	K08364	NA	1.A.72.1	periplasmic mercuric ion binding protein	NA
mercury	merE	('merE')	count_by_substrate	Resource Acquisition:Substrate uptake:ion transport	Resource Acquisition	Substrate uptake	ion transport	Resource Acquisition:Substrate uptake:ion transport:metal transport	Resource Acquisition:Substrate uptake:ion transport:metal ion transport	('merE')	'merE'	K19059	NA	1.A.72.5	mercuric ion transport protein	NA
mercury	merC	('merC')	count_by_substrate	Resource Acquisition:Substrate uptake:ion transport	Resource Acquisition	Substrate uptake	ion transport	Resource Acquisition:Substrate uptake:ion transport:metal transport	Resource Acquisition:Substrate uptake:ion transport:metal ion transport	('merC')	'merC'	K19058	NA	1.A.72.4	mercuric ion transport protein	NA
methionine	met_full	('metN' & 'metI' & 'metQ')	count_by_substrate	Resource Acquisition:Substrate uptake:free amino acids transport	Resource Acquisition	Substrate uptake	free amino acids transport	Resource Acquisition:Substrate uptake:free amino acids transport	Resource Acquisition:Substrate uptake:free amino acids transport	('metN' & 'metI' & 'metQ')	'metN'	K02071	NA	3.A.1.24.1_P30750;3.A.1.24.2_O32169;3.A.1.24.3_Q8K8K8;3.A.1.24.4_Q8NSN2;3.A.1.24.5_Q9HT70	D-methionine transport system ATP-binding protein	NA
methionine	met_full	('metN' & 'metI' & 'metQ')	count_by_substrate	Resource Acquisition:Substrate uptake:free amino acids transport	Resource Acquisition	Substrate uptake	free amino acids transport	Resource Acquisition:Substrate uptake:free amino acids transport	Resource Acquisition:Substrate uptake:free amino acids transport	('metN' & 'metI' & 'metQ')	'metI'	K02072	NA	3.A.1.24.1_P31547;3.A.1.24.2_O32168;3.A.1.24.3_Q8K8K7;3.A.1.24.4_Q8NSN3;3.A.1.24.5_Q9HT69	D-methionine transport system permease protein	NA
methionine	met_full	('metN' & 'metI' & 'metQ')	count_by_substrate	Resource Acquisition:Substrate uptake:free amino acids transport	Resource Acquisition	Substrate uptake	free amino acids transport	Resource Acquisition:Substrate uptake:free amino acids transport	Resource Acquisition:Substrate uptake:free amino acids transport	('metN' & 'metI' & 'metQ')	'metQ'	K02073	NA	3.A.1.24.1_P28635;3.A.1.24.2_O32167;3.A.1.24.3_Q8K8K9;3.A.1.24.4_Q8NSN1;3.A.1.24.5_Q9HT68	D-methionine transport system substrate-binding protein	NA
methylmethionine	mmuP	('mmuP')	count_by_substrate	Resource Acquisition:Substrate uptake:free amino acids transport	Resource Acquisition	Substrate uptake	free amino acids transport	Resource Acquisition:Substrate uptake:free amino acids transport	Resource Acquisition:Substrate uptake:free amino acids transport	('mmuP')	'mmuP'	K16235	NA	2.A.3.1.11_P39137	S-methylmethionine transporter	NA
molybdate	mod_full	('modF' & 'modC' & 'modB' & 'modA')	count_by_substrate	Resource Acquisition:Substrate uptake:ion transport	Resource Acquisition	Substrate uptake	ion transport	Resource Acquisition:Substrate uptake:ion transport:inorganic transport	Resource Acquisition:Substrate uptake:ion transport:inorganic ion transport	('modF' & 'modC' & 'modB' & 'modA')	'modC'	K02017	3.6.3.29	3.A.1.8	molybdate transport system ATP-binding protein [EC:3.6.3.29]	NA
molybdate	mod_full	('modF' & 'modC' & 'modB' & 'modA')	count_by_substrate	Resource Acquisition:Substrate uptake:ion transport	Resource Acquisition	Substrate uptake	ion transport	Resource Acquisition:Substrate uptake:ion transport:inorganic transport	Resource Acquisition:Substrate uptake:ion transport:inorganic ion transport	('modF' & 'modC' & 'modB' & 'modA')	'modB'	K02018	NA	3.A.1.8	molybdate transport system permease protein	NA
molybdate	mod_full	('modF' & 'modC' & 'modB' & 'modA')	count_by_substrate	Resource Acquisition:Substrate uptake:ion transport	Resource Acquisition	Substrate uptake	ion transport	Resource Acquisition:Substrate uptake:ion transport:inorganic transport	Resource Acquisition:Substrate uptake:ion transport:inorganic ion transport	('modF' & 'modC' & 'modB' & 'modA')	'modA'	K02020	NA	3.A.1.8	molybdate transport system substrate-binding protein	NA
molybdate	mod_full	('modF' & 'modC' & 'modB' & 'modA')	count_by_substrate	Resource Acquisition:Substrate uptake:ion transport	Resource Acquisition	Substrate uptake	ion transport	Resource Acquisition:Substrate uptake:ion transport:inorganic transport	Resource Acquisition:Substrate uptake:ion transport:inorganic ion transport	('modF' & 'modC' & 'modB' & 'modA')	'modF'	K05776	NA	NA	molybdate transport system ATP-binding protein	NA
molybdate;tungstate	wtp_key	('wtpA')	count_by_substrate	Resource Acquisition	Resource Acquisition	NA	NA	Resource Acquisition	Resource Acquisition	('wtpA')	'wtpA'	K15495	NA	3.A.1.6.5	molybdate/tungstate transport system substrate-binding protein	NA
molybdate;tungstate	wtp_full	('wtpA' & 'wtpB' & 'wtpC')	count_by_substrate	Resource Acquisition	Resource Acquisition	NA	NA	Resource Acquisition	Resource Acquisition	('wtpA' & 'wtpB' & 'wtpC')	'wtpB'	K15496	NA	3.A.1.6.5	molybdate/tungstate transport system permease protein	NA
molybdate;tungstate	wtp_full	('wtpA' & 'wtpB' & 'wtpC')	count_by_substrate	Resource Acquisition	Resource Acquisition	NA	NA	Resource Acquisition	Resource Acquisition	('wtpA' & 'wtpB' & 'wtpC')	'wtpC'	K15497	3.6.3.-;3.6.3.55	3.A.1.6.5	molybdate/tungstate transport system ATP-binding protein [EC:3.6.3.- 3.6.3.55]	NA
N,N'-diacetylchitobiose	das_full	('dasC' & 'dasB' & 'dasA')	count_by_substrate	Resource Acquisition:Substrate uptake:carbohydrate transport	Resource Acquisition	Substrate uptake	carbohydrate transport	Resource Acquisition:Substrate uptake:carbohydrate transport:oligosaccharide transport	Resource Acquisition:Substrate uptake:carbohydrate transport:oligosaccharide transport:disaccharide transport	('dasC' & 'dasB' & 'dasA')	'dasA'	K17329	NA	3.A.1.1.33_Q8KN19	N,N'-diacetylchitobiose transport system substrate-binding protein	NA
N,N'-diacetylchitobiose	das_full	('dasC' & 'dasB' & 'dasA')	count_by_substrate	Resource Acquisition:Substrate uptake:carbohydrate transport	Resource Acquisition	Substrate uptake	carbohydrate transport	Resource Acquisition:Substrate uptake:carbohydrate transport:oligosaccharide transport	Resource Acquisition:Substrate uptake:carbohydrate transport:oligosaccharide transport:disaccharide transport	('dasC' & 'dasB' & 'dasA')	'dasB'	K17330	NA	3.A.1.1.33_Q8KN18	N,N'-diacetylchitobiose transport system permease protein	NA
N,N'-diacetylchitobiose	das_full	('dasC' & 'dasB' & 'dasA')	count_by_substrate	Resource Acquisition:Substrate uptake:carbohydrate transport	Resource Acquisition	Substrate uptake	carbohydrate transport	Resource Acquisition:Substrate uptake:carbohydrate transport:oligosaccharide transport	Resource Acquisition:Substrate uptake:carbohydrate transport:oligosaccharide transport:disaccharide transport	('dasC' & 'dasB' & 'dasA')	'dasC'	K17331	NA	3.A.1.1.33_Q8KN17	N,N'-diacetylchitobiose transport system permease protein	NA
nickel	nik_key	('nikA')	count_by_substrate	Resource Acquisition:Substrate uptake:ion transport	Resource Acquisition	Substrate uptake	ion transport	Resource Acquisition:Substrate uptake:ion transport:metal transport	Resource Acquisition:Substrate uptake:ion transport:metal ion transport	('nikA')	'nikA'	K15584	NA	3.A.1.5.3;3.A.1.5.33;3.A.1.5.40;3.A.1.5.43	nickel transport system substrate-binding protein	NA
nickel	cbi-1_full	('cbiM' & 'cbiN' & 'cbiO' & 'cbiQ')	count_by_substrate	Resource Acquisition:Substrate uptake:ion transport	Resource Acquisition	Substrate uptake	ion transport	Resource Acquisition:Substrate uptake:ion transport:metal transport	Resource Acquisition:Substrate uptake:ion transport:metal ion transport	('cbiM' & 'cbiN' & 'cbiO' & 'cbiQ')	'cbiO'	K02006	NA	3.A.1.18;3.A.1.22;3.A.1.23	cobalt/nickel transport system ATP-binding protein	NA
nickel	cbi-1_full	('cbiM' & 'cbiN' & 'cbiO' & 'cbiQ')	count_by_substrate	Resource Acquisition:Substrate uptake:ion transport	Resource Acquisition	Substrate uptake	ion transport	Resource Acquisition:Substrate uptake:ion transport:metal transport	Resource Acquisition:Substrate uptake:ion transport:metal ion transport	('cbiM' & 'cbiN' & 'cbiO' & 'cbiQ')	'cbiM'	K02007	NA	3.A.1.18;3.A.1.22;3.A.1.23	cobalt/nickel transport system permease protein	NA
nickel	cbi-1_full	('cbiM' & 'cbiN' & 'cbiO' & 'cbiQ')	count_by_substrate	Resource Acquisition:Substrate uptake:ion transport	Resource Acquisition	Substrate uptake	ion transport	Resource Acquisition:Substrate uptake:ion transport:metal transport	Resource Acquisition:Substrate uptake:ion transport:metal ion transport	('cbiM' & 'cbiN' & 'cbiO' & 'cbiQ')	'cbiQ'	K02008	NA	3.A.1.18;3.A.1.22;3.A.1.23	cobalt/nickel transport system permease protein	NA
nickel	cbi-1_full	('cbiM' & 'cbiN' & 'cbiO' & 'cbiQ')	count_by_substrate	Resource Acquisition:Substrate uptake:ion transport	Resource Acquisition	Substrate uptake	ion transport	Resource Acquisition:Substrate uptake:ion transport:metal transport	Resource Acquisition:Substrate uptake:ion transport:metal ion transport	('cbiM' & 'cbiN' & 'cbiO' & 'cbiQ')	'cbiN'	K02009	NA	3.A.1.18	cobalt/nickel transport protein	NA
nickel	nik_full	('nikA' & 'nikB' & 'nikC' & 'nikD' & 'nikE')	count_by_substrate	Resource Acquisition:Substrate uptake:ion transport	Resource Acquisition	Substrate uptake	ion transport	Resource Acquisition:Substrate uptake:ion transport:metal transport	Resource Acquisition:Substrate uptake:ion transport:metal ion transport	('nikA' & 'nikB' & 'nikC' & 'nikD' & 'nikE')	'nikE'	K10824	3.6.3.24	3.A.1.5.3;3.A.1.5.33;3.A.1.5.40;3.A.1.5.43	nickel transport system ATP-binding protein [EC:3.6.3.24]	NA
nickel	nik_full	('nikA' & 'nikB' & 'nikC' & 'nikD' & 'nikE')	count_by_substrate	Resource Acquisition:Substrate uptake:ion transport	Resource Acquisition	Substrate uptake	ion transport	Resource Acquisition:Substrate uptake:ion transport:metal transport	Resource Acquisition:Substrate uptake:ion transport:metal ion transport	('nikA' & 'nikB' & 'nikC' & 'nikD' & 'nikE')	'nikB'	K15585	NA	3.A.1.5.3;3.A.1.5.33;3.A.1.5.40;3.A.1.5.43	nickel transport system permease protein	NA
nickel	nik_full	('nikA' & 'nikB' & 'nikC' & 'nikD' & 'nikE')	count_by_substrate	Resource Acquisition:Substrate uptake:ion transport	Resource Acquisition	Substrate uptake	ion transport	Resource Acquisition:Substrate uptake:ion transport:metal transport	Resource Acquisition:Substrate uptake:ion transport:metal ion transport	('nikA' & 'nikB' & 'nikC' & 'nikD' & 'nikE')	'nikC'	K15586	NA	3.A.1.5.3;3.A.1.5.33;3.A.1.5.40;3.A.1.5.43	nickel transport system permease protein	NA
nickel	nik_full	('nikA' & 'nikB' & 'nikC' & 'nikD' & 'nikE')	count_by_substrate	Resource Acquisition:Substrate uptake:ion transport	Resource Acquisition	Substrate uptake	ion transport	Resource Acquisition:Substrate uptake:ion transport:metal transport	Resource Acquisition:Substrate uptake:ion transport:metal ion transport	('nikA' & 'nikB' & 'nikC' & 'nikD' & 'nikE')	'nikD'	K15587	3.6.3.24	3.A.1.5.3;3.A.1.5.33;3.A.1.5.40;3.A.1.5.43	nickel transport system ATP-binding protein [EC:3.6.3.24]	NA
nickel	cbi-2_full	('cbiK' & ('cbiN' | 'cbiL') & 'cbiM' & 'cbiQ' & 'cbiO')	count_by_substrate	Resource Acquisition:Substrate uptake:ion transport	Resource Acquisition	Substrate uptake	ion transport	Resource Acquisition:Substrate uptake:ion transport:metal transport	Resource Acquisition:Substrate uptake:ion transport:metal ion transport	('cbiK' & ('cbiN' | 'cbiL') & 'cbiM' & 'cbiQ' & 'cbiO')	'cbiK'	K10094	NA	3.A.1.22	nickel transport protein	NA
nickel	cbi-2_full	('cbiK' & ('cbiN' | 'cbiL') & 'cbiM' & 'cbiQ' & 'cbiO')	count_by_substrate	Resource Acquisition:Substrate uptake:ion transport	Resource Acquisition	Substrate uptake	ion transport	Resource Acquisition:Substrate uptake:ion transport:metal transport	Resource Acquisition:Substrate uptake:ion transport:metal ion transport	('cbiK' & ('cbiN' | 'cbiL') & 'cbiM' & 'cbiQ' & 'cbiO')	'cbiL'	K16915	NA	NA	nickel transport protein	NA
nitrate;nitrite	nrt_full	('nrtD' & 'nrtC' & 'nrtB' & 'nrtA')	count_by_substrate	Resource Acquisition	Resource Acquisition	NA	NA	Resource Acquisition	Resource Acquisition	('nrtD' & 'nrtC' & 'nrtB' & 'nrtA')	'nrtA'	K15576	NA	3.A.1.16.1;3.A.1.16.2	nitrate/nitrite transport system substrate-binding protein	NA
nitrate;nitrite	nrt_full	('nrtD' & 'nrtC' & 'nrtB' & 'nrtA')	count_by_substrate	Resource Acquisition	Resource Acquisition	NA	NA	Resource Acquisition	Resource Acquisition	('nrtD' & 'nrtC' & 'nrtB' & 'nrtA')	'nrtB'	K15577	NA	3.A.1.16.1;3.A.1.16.2	nitrate/nitrite transport system permease protein	NA
nitrate;nitrite	nrt_full	('nrtD' & 'nrtC' & 'nrtB' & 'nrtA')	count_by_substrate	Resource Acquisition	Resource Acquisition	NA	NA	Resource Acquisition	Resource Acquisition	('nrtD' & 'nrtC' & 'nrtB' & 'nrtA')	'nrtC'	K15578	3.6.3.-	3.A.1.16.1	nitrate/nitrite transport system ATP-binding protein [EC:3.6.3.-]	NA
nitrate;nitrite	nrt_full	('nrtD' & 'nrtC' & 'nrtB' & 'nrtA')	count_by_substrate	Resource Acquisition	Resource Acquisition	NA	NA	Resource Acquisition	Resource Acquisition	('nrtD' & 'nrtC' & 'nrtB' & 'nrtA')	'nrtD'	K15579	NA	3.A.1.16.1;3.A.1.16.2	nitrate/nitrite transport system ATP-binding protein	NA
nitrite	nirC	('nirC')	count_by_substrate	Resource Acquisition:Substrate uptake:N compound transport	Resource Acquisition	Substrate uptake	N compound transport	Resource Acquisition:Substrate uptake:N compound transport:nitrite transport	Resource Acquisition:Substrate uptake:N compound transport:nitrite transport	('nirC')	'nirC'	K02598	NA	1.A.16.3	nitrite transporter NirC	NA
nitrogen	nitregulatory_full	('ptsP' & 'ptsO' & 'ntrEIIA')	count_by_substrate	Resource Acquisition:Substrate uptake:N compound transport	Resource Acquisition	Substrate uptake	N compound transport	Resource Acquisition:Substrate uptake:N compound:nitrogen transport	Resource Acquisition:Substrate uptake:N compound transport:nitrogen transport	('ptsP' & 'ptsO' & 'ntrEIIA')	'ntrEIIA'	K02806	2.7.1.69	NA	PTS system, nitrogen regulatory IIA component [EC:2.7.1.69]	NA
nitrogen	nitregulatory_full	('ptsP' & 'ptsO' & 'ntrEIIA')	count_by_substrate	Resource Acquisition:Substrate uptake:N compound transport	Resource Acquisition	Substrate uptake	N compound transport	Resource Acquisition:Substrate uptake:N compound:nitrogen transport	Resource Acquisition:Substrate uptake:N compound transport:nitrogen transport	('ptsP' & 'ptsO' & 'ntrEIIA')	'ptsP'	K08484	2.7.3.9	NA	phosphotransferase system, enzyme I, PtsP [EC:2.7.3.9]	NA
nitrogen	nitregulatory_full	('ptsP' & 'ptsO' & 'ntrEIIA')	count_by_substrate	Resource Acquisition:Substrate uptake:N compound transport	Resource Acquisition	Substrate uptake	N compound transport	Resource Acquisition:Substrate uptake:N compound:nitrogen transport	Resource Acquisition:Substrate uptake:N compound transport:nitrogen transport	('ptsP' & 'ptsO' & 'ntrEIIA')	'ptsO'	K08485	NA	NA	phosphocarrier protein NPr	NA
nucleoside	nupC	('nupC')	count_by_substrate	Resource Acquisition:Substrate uptake:nucleic acid component transport	Resource Acquisition	Substrate uptake	nucleic acid component transport	Resource Acquisition:Substrate uptake:nucleic acid component transport:nucleoside transport	Resource Acquisition:Substrate uptake:nucleic acid component transport:nucleoside transport	('nupC')	'nupC'	K11535	NA	2.A.41.1.1_P0AFF2;2.A.41.1.2_P39141	nucleoside transport protein	NA
nucleoside	pbuE	('pbuE')	count_by_substrate	Resource Acquisition:Substrate uptake:nucleic acid component transport	Resource Acquisition	Substrate uptake	nucleic acid component transport	Resource Acquisition:Substrate uptake:nucleic acid component transport:nucleoside transport	Resource Acquisition:Substrate uptake:nucleic acid component transport:nucleoside transport	('pbuE')	'pbuE'	K18567	NA	2.A.1.2.25_Q797E3	MFS transporter, DHA1 family, purine base/nucleoside efflux pump	NA
nucleoside	tsx	('tsx')	count_by_substrate	Resource Acquisition:Substrate uptake:nucleic acid component transport	Resource Acquisition	Substrate uptake	nucleic acid component transport	Resource Acquisition:Substrate uptake:nucleic acid component transport:nucleoside transport	Resource Acquisition:Substrate uptake:nucleic acid component transport:nucleoside transport	('tsx')	'tsx'	K05517	NA	1.B.10.1.1_P0A927	nucleoside-specific channel-forming protein	NA
nucleoside	tc.cnt	('tc.cnt')	count_by_substrate	Resource Acquisition:Substrate uptake:nucleic acid component transport	Resource Acquisition	Substrate uptake	nucleic acid component transport	Resource Acquisition:Substrate uptake:nucleic acid component transport:nucleoside transport	Resource Acquisition:Substrate uptake:nucleic acid component transport:nucleoside transport	('tc.cnt')	'tc.cnt'	K03317	NA	2.A.41.2.11_Q9KPL5	concentrative nucleoside transporter, CNT family	NA
nucleoside	nupX	('nupX')	count_by_substrate	Resource Acquisition:Substrate uptake:nucleic acid component transport	Resource Acquisition	Substrate uptake	nucleic acid component transport	Resource Acquisition:Substrate uptake:nucleic acid component transport:nucleoside transport	Resource Acquisition:Substrate uptake:nucleic acid component transport:nucleoside transport	('nupX')	'nupX'	K16325	NA	2.A.41.2.10_P33021	nucleoside permease	NA
nucleoside	psuT	('psuT')	count_by_substrate	Resource Acquisition:Substrate uptake:nucleic acid component transport	Resource Acquisition	Substrate uptake	nucleic acid component transport	Resource Acquisition:Substrate uptake:nucleic acid component transport:nucleoside transport	Resource Acquisition:Substrate uptake:nucleic acid component transport:nucleoside transport	('psuT')	'psuT'	K16324	NA	2.A.41.2.10_P33021	putative pseudouridine transporter	NA
nucleoside	nupG	('nupG')	count_by_substrate	Resource Acquisition:Substrate uptake:nucleic acid component transport	Resource Acquisition	Substrate uptake	nucleic acid component transport	Resource Acquisition:Substrate uptake:nucleic acid component transport:nucleoside transport	Resource Acquisition:Substrate uptake:nucleic acid component transport:nucleoside transport	('nupG')	'nupG'	K03289	NA	2.A.1.10.1_P0AFF4	MFS transporter, NHS family, nucleoside permease	NA
nucleotide	tc.ncs1	('tc.ncs1')	count_by_substrate	Resource Acquisition:Substrate uptake:nucleic acid component transport	Resource Acquisition	Substrate uptake	nucleic acid component transport	Resource Acquisition:Substrate uptake:nucleic acid component transport:nucleotide transport	Resource Acquisition:Substrate uptake:nucleic acid component transport:nucleotide transport	('tc.ncs1')	'tc.ncs1'	K03457	NA	2.A.39.5.1_Q082R8;2.A.39.1.5_P94369;2.A.39.3.12_V9SBV7	nucleobase:cation symporter-1, NCS1 family	NA
octopine;nopaline	occ_full	('occP' & 'occQ' & 'occM' & 'occT')	count_by_substrate	NA	NA	NA	NA	NA	NA	('occP' & 'occQ' & 'occM' & 'occT')	'occT'	K10018	NA	3.A.1.3.5;3.A.1.3.6	octopine/nopaline transport system substrate-binding protein	NA
octopine;nopaline	occ_full	('occP' & 'occQ' & 'occM' & 'occT')	count_by_substrate	NA	NA	NA	NA	NA	NA	('occP' & 'occQ' & 'occM' & 'occT')	'occM'	K10019	NA	3.A.1.3.23_Q9HU29	octopine/nopaline transport system permease protein	NA
octopine;nopaline	occ_full	('occP' & 'occQ' & 'occM' & 'occT')	count_by_substrate	NA	NA	NA	NA	NA	NA	('occP' & 'occQ' & 'occM' & 'occT')	'occQ'	K10020	NA	3.A.1.3.5;3.A.1.3.6	octopine/nopaline transport system permease protein	NA
octopine;nopaline	occ_full	('occP' & 'occQ' & 'occM' & 'occT')	count_by_substrate	NA	NA	NA	NA	NA	NA	('occP' & 'occQ' & 'occM' & 'occT')	'occP'	K10021	3.6.3.-	3.A.1.3.23_Q9HU32	octopine/nopaline transport system ATP-binding protein [EC:3.6.3.-]	NA
oligogalacturonate	kdgM	('kdgM')	count_by_substrate	Resource Acquisition:Substrate uptake:carbohydrate transport	Resource Acquisition	Substrate uptake	carbohydrate transport	Resource Acquisition:Substrate uptake:carbohydrate transport:carbohydrate acid transport	Resource Acquisition:Substrate uptake:carbohydrate transport:carbohydrate acid transport	('kdgM')	'kdgM'	K22110	NA	1.B.35.1;1.B.35.2	oligogalacturonate-specific porin family protein	NA
oligogalacturonide	tog_key	('togB')	count_by_substrate	Resource Acquisition:Substrate uptake:carbohydrate transport	Resource Acquisition	Substrate uptake	carbohydrate transport	Resource Acquisition:Substrate uptake:carbohydrate transport:carbohydrate derivative transport	Resource Acquisition:Substrate uptake:carbohydrate transport:carbohydrate derivative transport:glycoside transport	('togB')	'togB'	K10192	NA	3.A.1.1.11_Q93KB7	oligogalacturonide transport system substrate-binding protein	NA
oligogalacturonide	tog_full	('togA' & 'togM' & 'togN' & 'togB')	count_by_substrate	Resource Acquisition:Substrate uptake:carbohydrate transport	Resource Acquisition	Substrate uptake	carbohydrate transport	Resource Acquisition:Substrate uptake:carbohydrate transport:carbohydrate derivative transport	Resource Acquisition:Substrate uptake:carbohydrate transport:carbohydrate derivative transport:glycoside transport	('togA' & 'togM' & 'togN' & 'togB')	'togM'	K10193	NA	3.A.1.1.11_Q93KC0	oligogalacturonide transport system permease protein	NA
oligogalacturonide	tog_full	('togA' & 'togM' & 'togN' & 'togB')	count_by_substrate	Resource Acquisition:Substrate uptake:carbohydrate transport	Resource Acquisition	Substrate uptake	carbohydrate transport	Resource Acquisition:Substrate uptake:carbohydrate transport:carbohydrate derivative transport	Resource Acquisition:Substrate uptake:carbohydrate transport:carbohydrate derivative transport:glycoside transport	('togA' & 'togM' & 'togN' & 'togB')	'togN'	K10194	NA	3.A.1.1.11_Q93KB9	oligogalacturonide transport system permease protein	NA
oligogalacturonide	tog_full	('togA' & 'togM' & 'togN' & 'togB')	count_by_substrate	Resource Acquisition:Substrate uptake:carbohydrate transport	Resource Acquisition	Substrate uptake	carbohydrate transport	Resource Acquisition:Substrate uptake:carbohydrate transport:carbohydrate derivative transport	Resource Acquisition:Substrate uptake:carbohydrate transport:carbohydrate derivative transport:glycoside transport	('togA' & 'togM' & 'togN' & 'togB')	'togA'	K10195	NA	3.A.1.1.11_Q93KB8	oligogalacturonide transport system ATP-binding protein	NA
oligogalacturonide	togT	('togT')	count_by_substrate	Resource Acquisition:Substrate uptake:carbohydrate transport	Resource Acquisition	Substrate uptake	carbohydrate transport	Resource Acquisition:Substrate uptake:carbohydrate transport:carbohydrate derivative transport	Resource Acquisition:Substrate uptake:carbohydrate transport:carbohydrate derivative transport:glycoside transport	('togT')	'togT'	K16210	NA	2.A.2.5.1_Q93KC2	oligogalacturonide transporter	NA
oligopeptide	opp-1_full	('oppA1' & 'oppB1' & 'oppC1' & 'oppD1' & 'oppF1')	count_by_substrate	Resource Acquisition:Substrate uptake:peptide transport	Resource Acquisition	Substrate uptake	peptide transport	Resource Acquisition:Substrate uptake:peptide transport	Resource Acquisition:Substrate uptake:peptide transport	('oppA1' & 'oppB1' & 'oppC1' & 'oppD1' & 'oppF1')	'oppF1'	K10823	NA	3.A.1.5.18_O31310;3.A.1.5.19_Q2FZR4;3.A.1.5.1_P08007;3.A.1.5.20_P42065;3.A.1.5.25_Q9CIK8;3.A.1.5.37_B1W1L8;3.A.1.5.41_P77737	oligopeptide transport system ATP-binding protein	NA
oligopeptide	opp-1_full	('oppA1' & 'oppB1' & 'oppC1' & 'oppD1' & 'oppF1')	count_by_substrate	Resource Acquisition:Substrate uptake:peptide transport	Resource Acquisition	Substrate uptake	peptide transport	Resource Acquisition:Substrate uptake:peptide transport	Resource Acquisition:Substrate uptake:peptide transport	('oppA1' & 'oppB1' & 'oppC1' & 'oppD1' & 'oppF1')	'oppA1'	K15580	NA	3.A.1.5.18_O31315;3.A.1.5.18_O50927;3.A.1.5.18_O51307;3.A.1.5.18_O51308;3.A.1.5.18_O54584;3.A.1.5.19_Q2FZR3;3.A.1.5.1_P06202;3.A.1.5.1_P77348;3.A.1.5.25_Q64K09;3.A.1.5.25_Q9CIL2;3.A.1.5.37_B1W1M2;3.A.1.5.41_P23843;3.A.1.5.41_P77348;3.A.1.5.41_Q46863	oligopeptide transport system substrate-binding protein	NA
oligopeptide	opp-1_full	('oppA1' & 'oppB1' & 'oppC1' & 'oppD1' & 'oppF1')	count_by_substrate	Resource Acquisition:Substrate uptake:peptide transport	Resource Acquisition	Substrate uptake	peptide transport	Resource Acquisition:Substrate uptake:peptide transport	Resource Acquisition:Substrate uptake:peptide transport	('oppA1' & 'oppB1' & 'oppC1' & 'oppD1' & 'oppF1')	'oppB1'	K15581	NA	3.A.1.5.18_O31307;3.A.1.5.19_Q2FZR7;3.A.1.5.1_P08005;3.A.1.5.25_Q9CIL1;3.A.1.5.37_B1W1M1;3.A.1.5.41_P0AFH2	oligopeptide transport system permease protein	NA
oligopeptide	opp-1_full	('oppA1' & 'oppB1' & 'oppC1' & 'oppD1' & 'oppF1')	count_by_substrate	Resource Acquisition:Substrate uptake:peptide transport	Resource Acquisition	Substrate uptake	peptide transport	Resource Acquisition:Substrate uptake:peptide transport	Resource Acquisition:Substrate uptake:peptide transport	('oppA1' & 'oppB1' & 'oppC1' & 'oppD1' & 'oppF1')	'oppC1'	K15582	NA	3.A.1.5.18_O51310;3.A.1.5.19_Q2FZR6;3.A.1.5.1_P08006;3.A.1.5.25_Q9CIL0;3.A.1.5.37_B1W1M0;3.A.1.5.41_P0AFH6	oligopeptide transport system permease protein	NA
oligopeptide	opp-1_full	('oppA1' & 'oppB1' & 'oppC1' & 'oppD1' & 'oppF1')	count_by_substrate	Resource Acquisition:Substrate uptake:peptide transport	Resource Acquisition	Substrate uptake	peptide transport	Resource Acquisition:Substrate uptake:peptide transport	Resource Acquisition:Substrate uptake:peptide transport	('oppA1' & 'oppB1' & 'oppC1' & 'oppD1' & 'oppF1')	'oppD1'	K15583	NA	3.A.1.5.18_O31309;3.A.1.5.19_Q2FZR5;3.A.1.5.1_P04285;3.A.1.5.20_P42064;3.A.1.5.25_Q9CIK9;3.A.1.5.37_B1W1L9;3.A.1.5.41_P76027	oligopeptide transport system ATP-binding protein	NA
ornithine;arginine;lysine;histidine	his_full	('hisJ' & 'hisP' & 'hisQ' & 'hisM')	count_by_substrate	NA	NA	NA	NA	NA	NA	('hisJ' & 'hisP' & 'hisQ' & 'hisM')	'hisJ'	K10014	NA	3.A.1.3.11_O50181;3.A.1.3.1_P09551;3.A.1.3.29_P09551;3.A.1.3.29_P0AEU0	histidine transport system substrate-binding protein	NA
ornithine;arginine;lysine;histidine	his_full	('hisJ' & 'hisP' & 'hisQ' & 'hisM')	count_by_substrate	NA	NA	NA	NA	NA	NA	('hisJ' & 'hisP' & 'hisQ' & 'hisM')	'hisM'	K10015	NA	3.A.1.3.11_O50183;3.A.1.3.1_P0A2I7;3.A.1.3.29_P0AEU3	histidine transport system permease protein	NA
ornithine;arginine;lysine;histidine	his_full	('hisJ' & 'hisP' & 'hisQ' & 'hisM')	count_by_substrate	NA	NA	NA	NA	NA	NA	('hisJ' & 'hisP' & 'hisQ' & 'hisM')	'hisQ'	K10016	NA	3.A.1.3.11_O50182;3.A.1.3.1_P0A2I9;3.A.1.3.29_P52094	histidine transport system permease protein	NA
ornithine;arginine;lysine;histidine	his_full	('hisJ' & 'hisP' & 'hisQ' & 'hisM')	count_by_substrate	NA	NA	NA	NA	NA	NA	('hisJ' & 'hisP' & 'hisQ' & 'hisM')	'hisP'	K10017	3.6.3.21	3.A.1.3.11_O30506;3.A.1.3.1_P02915;3.A.1.3.29_P07109	histidine transport system ATP-binding protein [EC:3.6.3.21]	NA
osmolyte	pro_and	('proW' & 'proV' & 'proX')	count_by_substrate	Stress Tolerance	Stress Tolerance	NA	NA	Stress Tolerance	Stress Tolerance	('proW' & 'proV' & 'proX')	'proV'	K02000	3.6.3.32	3.A.1.12.12_Q9HTI8;3.A.1.12.1_P14175;3.A.1.12.2_P46920;3.A.1.12.5_Q9RQ06;3.A.1.12.6_Q9KKE1;3.A.1.12.9_Q8U4S5	glycine betaine/proline transport system ATP-binding protein [EC:3.6.3.32]	NA
osmolyte	pro_and	('proW' & 'proV' & 'proX')	count_by_substrate	Stress Tolerance	Stress Tolerance	NA	NA	Stress Tolerance	Stress Tolerance	('proW' & 'proV' & 'proX')	'proW'	K02001	NA	3.A.1.12.12_Q9HTI7;3.A.1.12.1_P14176;3.A.1.12.2_P46921;3.A.1.12.6_Q9KKE2;3.A.1.12.9_Q8U4S4	glycine betaine/proline transport system permease protein	NA
osmolyte	pro_and	('proW' & 'proV' & 'proX')	count_by_substrate	Stress Tolerance	Stress Tolerance	NA	NA	Stress Tolerance	Stress Tolerance	('proW' & 'proV' & 'proX')	'proX'	K02002	NA	3.A.1.12.12_Q9HTH6;3.A.1.12.12_Q9HTI6;3.A.1.12.12_Q9HZ04;3.A.1.12.1_P0AFM2;3.A.1.12.2_P46921;3.A.1.12.2_P46922;3.A.1.12.5_Q9RQ05;3.A.1.12.6_Q9KKE3;3.A.1.12.9_Q8U4S3	glycine betaine/proline transport system substrate-binding protein	NA
osmolyte	vb1x_and	('vb1xA' & 'vb1xS' & 'vb1xP')	count_by_substrate	Stress Tolerance	Stress Tolerance	NA	NA	Stress Tolerance	Stress Tolerance	('vb1xA' & 'vb1xS' & 'vb1xP')	'vb1xS'	K05777	NA	NA	putative thiamine transport system substrate-binding protein	NA
osmolyte	vb1x_and	('vb1xA' & 'vb1xS' & 'vb1xP')	count_by_substrate	Stress Tolerance	Stress Tolerance	NA	NA	Stress Tolerance	Stress Tolerance	('vb1xA' & 'vb1xS' & 'vb1xP')	'vb1xP'	K05778	NA	NA	putative thiamine transport system permease protein	NA
osmolyte	vb1x_and	('vb1xA' & 'vb1xS' & 'vb1xP')	count_by_substrate	Stress Tolerance	Stress Tolerance	NA	NA	Stress Tolerance	Stress Tolerance	('vb1xA' & 'vb1xS' & 'vb1xP')	'vb1xA'	K05779	NA	NA	putative thiamine transport system ATP-binding protein	NA
osmolyte	ugp_key	('ugpB')	count_by_substrate	Stress Tolerance	Stress Tolerance	NA	NA	Stress Tolerance	Stress Tolerance	('ugpB')	'ugpB'	K05813	NA	3.A.1.1.3	sn-glycerol 3-phosphate transport system substrate-binding protein	NA
osmolyte	mscL	('mscL')	count_by_substrate	Stress Tolerance	Stress Tolerance	NA	NA	Stress Tolerance	Stress Tolerance	('mscL')	'mscL'	K03282	NA	1.A.22.1.1_P0A742;1.A.22.1.3_P94585	large conductance mechanosensitive channel	NA
osmolyte	opu_key	('opuC')	count_by_substrate	Stress Tolerance	Stress Tolerance	NA	NA	Stress Tolerance	Stress Tolerance	('opuC')	'opuC'	K05845	NA	3.A.1.12.10_Q87WH3;3.A.1.12.11_Q8Q040;3.A.1.12.14_Q8ZPK2;3.A.1.12.15_P33362;3.A.1.12.4_O32243	osmoprotectant transport system substrate-binding protein	NA
osmolyte	ugp_and	('ugpC' & 'ugpE' & 'ugpA' & 'ugpB')	count_by_substrate	Stress Tolerance	Stress Tolerance	NA	NA	Stress Tolerance	Stress Tolerance	('ugpC' & 'ugpE' & 'ugpA' & 'ugpB')	'ugpA'	K05814	NA	3.A.1.1.3	sn-glycerol 3-phosphate transport system permease protein	NA
osmolyte	ugp_and	('ugpC' & 'ugpE' & 'ugpA' & 'ugpB')	count_by_substrate	Stress Tolerance	Stress Tolerance	NA	NA	Stress Tolerance	Stress Tolerance	('ugpC' & 'ugpE' & 'ugpA' & 'ugpB')	'ugpE'	K05815	NA	3.A.1.1.3	sn-glycerol 3-phosphate transport system permease protein	NA
osmolyte	ugp_and	('ugpC' & 'ugpE' & 'ugpA' & 'ugpB')	count_by_substrate	Stress Tolerance	Stress Tolerance	NA	NA	Stress Tolerance	Stress Tolerance	('ugpC' & 'ugpE' & 'ugpA' & 'ugpB')	'ugpC'	K05816	3.6.3.20	3.A.1.12.4_O34992	sn-glycerol 3-phosphate transport system ATP-binding protein [EC:3.6.3.20]	NA
osmolyte	opu_and	('opuBD' & 'opuA' & 'opuC')	count_by_substrate	Stress Tolerance	Stress Tolerance	NA	NA	Stress Tolerance	Stress Tolerance	('opuBD' & 'opuA' & 'opuC')	'opuBD'	K05846	NA	3.A.1.12.10_Q87WH4;3.A.1.12.11_Q8Q042;3.A.1.12.11_Q8Q043;3.A.1.12.14_Q8ZPK1;3.A.1.12.14_Q8ZPK3;3.A.1.12.15_P33359;3.A.1.12.15_P33361;3.A.1.12.4_O34742;3.A.1.12.4_O34878;3.A.1.12.8_Q93A34	osmoprotectant transport system permease protein	NA
osmolyte	opu_and	('opuBD' & 'opuA' & 'opuC')	count_by_substrate	Stress Tolerance	Stress Tolerance	NA	NA	Stress Tolerance	Stress Tolerance	('opuBD' & 'opuA' & 'opuC')	'opuA'	K05847	NA	3.A.1.12.10_Q87WH5;3.A.1.12.11_Q8Q041;3.A.1.12.14_Q8ZPK4;3.A.1.12.15_P33360;3.A.1.12.4_O34992;3.A.1.12.8_Q93A35	osmoprotectant transport system ATP-binding protein	NA
oxalate	oxlT	('oxlT')	count_by_substrate	Resource Acquisition:Substrate uptake:carboxylate transport	Resource Acquisition	Substrate uptake	carboxylate transport	Resource Acquisition:Substrate uptake:carboxylate transport:dicarboxylate transport	Resource Acquisition:Substrate uptake:carboxylate transport:dicarboxylate transport	('oxlT')	'oxlT'	K08177	NA	2.A.1.11.3_P37662	MFS transporter, OFA family, oxalate/formate antiporter	NA
pantothenate	panF	('panF')	count_by_substrate	Resource Acquisition:Substrate uptake:vitamin transport	Resource Acquisition	Substrate uptake	vitamin transport	Resource Acquisition:Substrate uptake:vitamin transport:vitamin B transport	Resource Acquisition:Substrate uptake:vitamin transport:vitamin B transport	('panF')	'panF'	K14392	NA	2.A.21.1	sodium/pantothenate symporter	NA
peptide	sap_key	('sapA')	count_by_substrate	Resource Acquisition:Substrate uptake:peptide transport	Resource Acquisition	Substrate uptake	peptide transport	Resource Acquisition:Substrate uptake:peptide transport	Resource Acquisition:Substrate uptake:peptide transport	('sapA')	'sapA'	K19226	NA	3.A.1.5.5	cationic peptide transport system substrate-binding protein	NA
peptide	tc.pot	('tc.pot')	count_by_substrate	Resource Acquisition:Substrate uptake:peptide transport	Resource Acquisition	Substrate uptake	peptide transport	Resource Acquisition:Substrate uptake:peptide transport	Resource Acquisition:Substrate uptake:peptide transport	('tc.pot')	'tc.pot'	K03305	NA	2.A.17.1.1_P0C2U2;2.A.17.1.2_P77304;2.A.17.1.3_P36837;2.A.17.1.6_Q5M4H8;2.A.17.4.7_Q8EKT7	proton-dependent oligopeptide transporter, POT family	NA
peptide	sap_full	('sapA' & 'sapB' & 'sapC' & 'sapD' & 'sapF')	count_by_substrate	Resource Acquisition:Substrate uptake:peptide transport	Resource Acquisition	Substrate uptake	peptide transport	Resource Acquisition:Substrate uptake:peptide transport	Resource Acquisition:Substrate uptake:peptide transport	('sapA' & 'sapB' & 'sapC' & 'sapD' & 'sapF')	'sapB'	K19227	NA	3.A.1.5.5	cationic peptide transport system permease protein	NA
peptide	sap_full	('sapA' & 'sapB' & 'sapC' & 'sapD' & 'sapF')	count_by_substrate	Resource Acquisition:Substrate uptake:peptide transport	Resource Acquisition	Substrate uptake	peptide transport	Resource Acquisition:Substrate uptake:peptide transport	Resource Acquisition:Substrate uptake:peptide transport	('sapA' & 'sapB' & 'sapC' & 'sapD' & 'sapF')	'sapC'	K19228	NA	3.A.1.5.5	cationic peptide transport system permease protein	NA
peptide	sap_full	('sapA' & 'sapB' & 'sapC' & 'sapD' & 'sapF')	count_by_substrate	Resource Acquisition:Substrate uptake:peptide transport	Resource Acquisition	Substrate uptake	peptide transport	Resource Acquisition:Substrate uptake:peptide transport	Resource Acquisition:Substrate uptake:peptide transport	('sapA' & 'sapB' & 'sapC' & 'sapD' & 'sapF')	'sapD'	K19229	NA	3.A.1.5.5	cationic peptide transport system ATP-binding protein	NA
peptide	sap_full	('sapA' & 'sapB' & 'sapC' & 'sapD' & 'sapF')	count_by_substrate	Resource Acquisition:Substrate uptake:peptide transport	Resource Acquisition	Substrate uptake	peptide transport	Resource Acquisition:Substrate uptake:peptide transport	Resource Acquisition:Substrate uptake:peptide transport	('sapA' & 'sapB' & 'sapC' & 'sapD' & 'sapF')	'sapF'	K19230	NA	3.A.1.5.5	cationic peptide transport system ATP-binding protein	NA
phenylalanine	pheP	('pheP')	count_by_substrate	Resource Acquisition:Substrate uptake:free amino acids transport	Resource Acquisition	Substrate uptake	free amino acids transport	Resource Acquisition:Substrate uptake:free amino acids transport	Resource Acquisition:Substrate uptake:free amino acids transport	('pheP')	'pheP'	K11732	NA	2.A.3.1.1_P24207	phenylalanine-specific permease	NA
phosphate	pho84	('PHO84')	count_by_substrate	Resource Acquisition:Substrate uptake:organophosphorus transport	Resource Acquisition	Substrate uptake	organophosphorus transport	Resource Acquisition:Substrate uptake:organophosphorus compound transport	Resource Acquisition:Substrate uptake:organophosphorus compound transport	('PHO84')	'PHO84'	K08176	NA	2.A.1.1.15_P95908	MFS transporter, PHS family, inorganic phosphate transporter	NA
phosphate	phoE	('phoE')	count_by_substrate	Resource Acquisition:Substrate uptake:organophosphorus transport	Resource Acquisition	Substrate uptake	organophosphorus transport	Resource Acquisition:Substrate uptake:organophosphorus compound transport	Resource Acquisition:Substrate uptake:organophosphorus compound transport	('phoE')	'phoE'	K11929	NA	1.B.1.1.2	outer membrane pore protein E	NA
phosphate	yjbB	('yjbB')	count_by_substrate	Resource Acquisition:Substrate uptake:organophosphorus transport	Resource Acquisition	Substrate uptake	organophosphorus transport	Resource Acquisition:Substrate uptake:organophosphorus compound transport	Resource Acquisition:Substrate uptake:organophosphorus compound transport	('yjbB')	'yjbB'	K03324	NA	2.A.58.2	phosphate:Na+ symporter	NA
phosphate	pst_partial	('pstC' | 'pstA' | 'pstB' | 'pstS')	count_by_substrate	Resource Acquisition:Substrate uptake:organophosphorus transport	Resource Acquisition	Substrate uptake	organophosphorus transport	Resource Acquisition:Substrate uptake:organophosphorus compound transport	Resource Acquisition:Substrate uptake:organophosphorus compound transport	('pstC' | 'pstA' | 'pstB' | 'pstS')	'pstB'	K02036	3.6.3.27	3.A.1.7	phosphate transport system ATP-binding protein [EC:3.6.3.27]	NA
phosphate	pst_partial	('pstC' | 'pstA' | 'pstB' | 'pstS')	count_by_substrate	Resource Acquisition:Substrate uptake:organophosphorus transport	Resource Acquisition	Substrate uptake	organophosphorus transport	Resource Acquisition:Substrate uptake:organophosphorus compound transport	Resource Acquisition:Substrate uptake:organophosphorus compound transport	('pstC' | 'pstA' | 'pstB' | 'pstS')	'pstC'	K02037	NA	3.A.1.7	phosphate transport system permease protein	NA
phosphate	pst_partial	('pstC' | 'pstA' | 'pstB' | 'pstS')	count_by_substrate	Resource Acquisition:Substrate uptake:organophosphorus transport	Resource Acquisition	Substrate uptake	organophosphorus transport	Resource Acquisition:Substrate uptake:organophosphorus compound transport	Resource Acquisition:Substrate uptake:organophosphorus compound transport	('pstC' | 'pstA' | 'pstB' | 'pstS')	'pstA'	K02038	NA	3.A.1.7	phosphate transport system permease protein	NA
phosphate	pst_partial	('pstC' | 'pstA' | 'pstB' | 'pstS')	count_by_substrate	Resource Acquisition:Substrate uptake:organophosphorus transport	Resource Acquisition	Substrate uptake	organophosphorus transport	Resource Acquisition:Substrate uptake:organophosphorus compound transport	Resource Acquisition:Substrate uptake:organophosphorus compound transport	('pstC' | 'pstA' | 'pstB' | 'pstS')	'pstS'	K02040	NA	3.A.1.7	phosphate transport system substrate-binding protein	NA
phosphate	pit	('pit')	count_by_substrate	Resource Acquisition:Substrate uptake:organophosphorus transport	Resource Acquisition	Substrate uptake	organophosphorus transport	Resource Acquisition:Substrate uptake:organophosphorus compound transport	Resource Acquisition:Substrate uptake:organophosphorus compound transport	('pit')	'pit'	K16322	NA	2.A.20.1	low-affinity inorganic phosphate transporter	NA
phosphate	oprO_P	('oprO_P')	count_by_substrate	Resource Acquisition:Substrate uptake:organophosphorus transport	Resource Acquisition	Substrate uptake	organophosphorus transport	Resource Acquisition:Substrate uptake:organophosphorus compound transport	Resource Acquisition:Substrate uptake:organophosphorus compound transport	('oprO_P')	'oprO_P'	K07221	1.B.5.1	NA	phosphate-selective porin OprO and OprP	NA
phospholipid	mla-2	('mlaA')	count_by_substrate	Resource Acquisition:Substrate uptake:lipid transport	Resource Acquisition	Substrate uptake	lipid transport	Resource Acquisition:Substrate uptake:lipid transport	Resource Acquisition:Substrate uptake:lipid transport	('mlaA')	'mlaA'	K04754	NA	3.A.1.27.3_P76506	phospholipid-binding lipoprotein MlaA	NA
phospholipid	mla-1_full	('mlaB' & 'mlaC' & 'mlaF' & 'mlaE' & 'mlaD')	count_by_substrate	Resource Acquisition:Substrate uptake:lipid transport	Resource Acquisition	Substrate uptake	lipid transport	Resource Acquisition:Substrate uptake:lipid transport	Resource Acquisition:Substrate uptake:lipid transport	('mlaB' & 'mlaC' & 'mlaF' & 'mlaE' & 'mlaD')	'mlaF'	K02065	NA	3.A.1.27.3_P63386	phospholipid/cholesterol/gamma-HCH transport system ATP-binding protein	NA
phospholipid	mla-1_full	('mlaB' & 'mlaC' & 'mlaF' & 'mlaE' & 'mlaD')	count_by_substrate	Resource Acquisition:Substrate uptake:lipid transport	Resource Acquisition	Substrate uptake	lipid transport	Resource Acquisition:Substrate uptake:lipid transport	Resource Acquisition:Substrate uptake:lipid transport	('mlaB' & 'mlaC' & 'mlaF' & 'mlaE' & 'mlaD')	'mlaE'	K02066	NA	3.A.1.27.3_P64606	phospholipid/cholesterol/gamma-HCH transport system permease protein	NA
phospholipid	mla-1_full	('mlaB' & 'mlaC' & 'mlaF' & 'mlaE' & 'mlaD')	count_by_substrate	Resource Acquisition:Substrate uptake:lipid transport	Resource Acquisition	Substrate uptake	lipid transport	Resource Acquisition:Substrate uptake:lipid transport	Resource Acquisition:Substrate uptake:lipid transport	('mlaB' & 'mlaC' & 'mlaF' & 'mlaE' & 'mlaD')	'mlaD'	K02067	NA	3.A.1.27.3_P64604	phospholipid/cholesterol/gamma-HCH transport system substrate-binding protein	NA
phospholipid	mla-1_full	('mlaB' & 'mlaC' & 'mlaF' & 'mlaE' & 'mlaD')	count_by_substrate	Resource Acquisition:Substrate uptake:lipid transport	Resource Acquisition	Substrate uptake	lipid transport	Resource Acquisition:Substrate uptake:lipid transport	Resource Acquisition:Substrate uptake:lipid transport	('mlaB' & 'mlaC' & 'mlaF' & 'mlaE' & 'mlaD')	'mlaB'	K07122	NA	3.A.1.27.3_P64602	phospholipid transport system transporter-binding protein	NA
phospholipid	mla-1_full	('mlaB' & 'mlaC' & 'mlaF' & 'mlaE' & 'mlaD')	count_by_substrate	Resource Acquisition:Substrate uptake:lipid transport	Resource Acquisition	Substrate uptake	lipid transport	Resource Acquisition:Substrate uptake:lipid transport	Resource Acquisition:Substrate uptake:lipid transport	('mlaB' & 'mlaC' & 'mlaF' & 'mlaE' & 'mlaD')	'mlaC'	K07323	NA	3.A.1.27.3_P0ADV7	phospholipid transport system substrate-binding protein	NA
phospholipid;LPS	msbA	('msbA')	count_by_substrate	NA	NA	NA	NA	NA	NA	('msbA')	'msbA'	K11085	3.6.3.-	3.A.1.106.1_P60752	ATP-binding cassette, subfamily B, bacterial MsbA [EC:3.6.3.-]	NA
phosphonate	phn-2_partial	('phnC' | 'phnE' | 'phnD')	count_by_substrate	Resource Acquisition:Substrate uptake:organophosphorus transport	Resource Acquisition	Substrate uptake	organophosphorus transport	Resource Acquisition:Substrate uptake:organophosphorus compound transport	Resource Acquisition:Substrate uptake:organophosphorus compound transport	('phnC' | 'phnE' | 'phnD')	'phnC'	K02041	3.6.3.28	3.A.1.9	phosphonate transport system ATP-binding protein [EC:3.6.3.28]	NA
phosphonate	phn-2_partial	('phnC' | 'phnE' | 'phnD')	count_by_substrate	Resource Acquisition:Substrate uptake:organophosphorus transport	Resource Acquisition	Substrate uptake	organophosphorus transport	Resource Acquisition:Substrate uptake:organophosphorus compound transport	Resource Acquisition:Substrate uptake:organophosphorus compound transport	('phnC' | 'phnE' | 'phnD')	'phnE'	K02042	NA	3.A.1.9	phosphonate transport system permease protein	NA
phosphonate	phn-2_partial	('phnC' | 'phnE' | 'phnD')	count_by_substrate	Resource Acquisition:Substrate uptake:organophosphorus transport	Resource Acquisition	Substrate uptake	organophosphorus transport	Resource Acquisition:Substrate uptake:organophosphorus compound transport	Resource Acquisition:Substrate uptake:organophosphorus compound transport	('phnC' | 'phnE' | 'phnD')	'phnD'	K02044	NA	3.A.1.9	phosphonate transport system substrate-binding protein	NA
polysaccharide	pslD	('pslD')	count_by_substrate	NA	NA	NA	NA	NA	NA	('pslD')	'pslD'	K20987	NA	1.B.18	polysaccharide biosynthesis/export protein PslD	NA
potassium	kup	('kup')	count_by_substrate	Resource Acquisition:Substrate uptake:ion transport	Resource Acquisition	Substrate uptake	ion transport	Resource Acquisition:Substrate uptake:ion transport:inorganic transport	Resource Acquisition:Substrate uptake:ion transport:inorganic ion transport	('kup')	'kup'	K03549	NA	2.A.72	KUP system potassium uptake protein	NA
potassium	trkA	('trkA')	count_by_substrate	Resource Acquisition:Substrate uptake:ion transport	Resource Acquisition	Substrate uptake	ion transport	Resource Acquisition:Substrate uptake:ion transport:inorganic transport	Resource Acquisition:Substrate uptake:ion transport:inorganic ion transport	('trkA')	'trkA'	K03499	NA	2.A.38.1;2.A.38.4	trk system potassium uptake protein	NA
potassium	trkH	('trkH')	count_by_substrate	Resource Acquisition:Substrate uptake:ion transport	Resource Acquisition	Substrate uptake	ion transport	Resource Acquisition:Substrate uptake:ion transport:inorganic transport	Resource Acquisition:Substrate uptake:ion transport:inorganic ion transport	('trkH')	'trkH'	K03498	NA	2.A.38.1;2.A.38.4	trk system potassium uptake protein	NA
potassium	lctB	('lctB')	count_by_substrate	Resource Acquisition:Substrate uptake:ion transport	Resource Acquisition	Substrate uptake	ion transport	Resource Acquisition:Substrate uptake:ion transport:inorganic transport	Resource Acquisition:Substrate uptake:ion transport:inorganic ion transport	('lctB')	'lctB'	K08713	NA	1.A.1.1	potassium channel LctB	NA
potassium	mthK	('mthK')	count_by_substrate	Resource Acquisition:Substrate uptake:ion transport	Resource Acquisition	Substrate uptake	ion transport	Resource Acquisition:Substrate uptake:ion transport:inorganic transport	Resource Acquisition:Substrate uptake:ion transport:inorganic ion transport	('mthK')	'mthK'	K10716	NA	1.A.1.1;1.A.1.6;1.A.1.13;1.A.1.17;1.A.1.24;1.A.1.25	voltage-gated potassium channel	NA
potassium;sodium	mnh_full	('mnhB' & 'mnhC' & 'mnhE' & 'mnhA' & 'mnhF' & 'mnhG' & 'mnhD')	count_by_substrate	Resource Acquisition	Resource Acquisition	NA	NA	Resource Acquisition	Resource Acquisition	('mnhB' & 'mnhC' & 'mnhE' & 'mnhA' & 'mnhF' & 'mnhG' & 'mnhD')	'mnhA'	K05565	NA	2.A.63.1;2.A.63.2	multicomponent Na+:H+ antiporter subunit A	NA
potassium;sodium	mnh_full	('mnhB' & 'mnhC' & 'mnhE' & 'mnhA' & 'mnhF' & 'mnhG' & 'mnhD')	count_by_substrate	Resource Acquisition	Resource Acquisition	NA	NA	Resource Acquisition	Resource Acquisition	('mnhB' & 'mnhC' & 'mnhE' & 'mnhA' & 'mnhF' & 'mnhG' & 'mnhD')	'mnhB'	K05566	NA	2.A.63.1;2.A.63.2	multicomponent Na+:H+ antiporter subunit B	NA
potassium;sodium	mnh_full	('mnhB' & 'mnhC' & 'mnhE' & 'mnhA' & 'mnhF' & 'mnhG' & 'mnhD')	count_by_substrate	Resource Acquisition	Resource Acquisition	NA	NA	Resource Acquisition	Resource Acquisition	('mnhB' & 'mnhC' & 'mnhE' & 'mnhA' & 'mnhF' & 'mnhG' & 'mnhD')	'mnhC'	K05567	NA	2.A.63.1;2.A.63.2	multicomponent Na+:H+ antiporter subunit C	NA
potassium;sodium	mnh_full	('mnhB' & 'mnhC' & 'mnhE' & 'mnhA' & 'mnhF' & 'mnhG' & 'mnhD')	count_by_substrate	Resource Acquisition	Resource Acquisition	NA	NA	Resource Acquisition	Resource Acquisition	('mnhB' & 'mnhC' & 'mnhE' & 'mnhA' & 'mnhF' & 'mnhG' & 'mnhD')	'mnhD'	K05568	NA	2.A.63.1;2.A.63.2	multicomponent Na+:H+ antiporter subunit D	NA
potassium;sodium	mnh_full	('mnhB' & 'mnhC' & 'mnhE' & 'mnhA' & 'mnhF' & 'mnhG' & 'mnhD')	count_by_substrate	Resource Acquisition	Resource Acquisition	NA	NA	Resource Acquisition	Resource Acquisition	('mnhB' & 'mnhC' & 'mnhE' & 'mnhA' & 'mnhF' & 'mnhG' & 'mnhD')	'mnhE'	K05569	NA	2.A.63.1;2.A.63.2	multicomponent Na+:H+ antiporter subunit E	NA
potassium;sodium	mnh_full	('mnhB' & 'mnhC' & 'mnhE' & 'mnhA' & 'mnhF' & 'mnhG' & 'mnhD')	count_by_substrate	Resource Acquisition	Resource Acquisition	NA	NA	Resource Acquisition	Resource Acquisition	('mnhB' & 'mnhC' & 'mnhE' & 'mnhA' & 'mnhF' & 'mnhG' & 'mnhD')	'mnhF'	K05570	NA	2.A.63.1;2.A.63.2	multicomponent Na+:H+ antiporter subunit F	NA
potassium;sodium	mnh_full	('mnhB' & 'mnhC' & 'mnhE' & 'mnhA' & 'mnhF' & 'mnhG' & 'mnhD')	count_by_substrate	Resource Acquisition	Resource Acquisition	NA	NA	Resource Acquisition	Resource Acquisition	('mnhB' & 'mnhC' & 'mnhE' & 'mnhA' & 'mnhF' & 'mnhG' & 'mnhD')	'mnhG'	K05571	NA	2.A.63.1;2.A.63.2	multicomponent Na+:H+ antiporter subunit G	NA
potassium;sodium	pha_full	('phaC' & 'phaF' & 'phaG' & 'phaE' & 'phaD' & 'phaA')	count_by_substrate	Resource Acquisition	Resource Acquisition	NA	NA	Resource Acquisition	Resource Acquisition	('phaC' & 'phaF' & 'phaG' & 'phaE' & 'phaD' & 'phaA')	'phaA'	K05559	NA	2.A.63.1	multicomponent K+:H+ antiporter subunit A	NA
potassium;sodium	pha_full	('phaC' & 'phaF' & 'phaG' & 'phaE' & 'phaD' & 'phaA')	count_by_substrate	Resource Acquisition	Resource Acquisition	NA	NA	Resource Acquisition	Resource Acquisition	('phaC' & 'phaF' & 'phaG' & 'phaE' & 'phaD' & 'phaA')	'phaC'	K05560	NA	2.A.63.1	multicomponent K+:H+ antiporter subunit C	NA
potassium;sodium	pha_full	('phaC' & 'phaF' & 'phaG' & 'phaE' & 'phaD' & 'phaA')	count_by_substrate	Resource Acquisition	Resource Acquisition	NA	NA	Resource Acquisition	Resource Acquisition	('phaC' & 'phaF' & 'phaG' & 'phaE' & 'phaD' & 'phaA')	'phaD'	K05561	NA	2.A.63.1	multicomponent K+:H+ antiporter subunit D	NA
potassium;sodium	pha_full	('phaC' & 'phaF' & 'phaG' & 'phaE' & 'phaD' & 'phaA')	count_by_substrate	Resource Acquisition	Resource Acquisition	NA	NA	Resource Acquisition	Resource Acquisition	('phaC' & 'phaF' & 'phaG' & 'phaE' & 'phaD' & 'phaA')	'phaE'	K05562	NA	2.A.63.1	multicomponent K+:H+ antiporter subunit E	NA
potassium;sodium	pha_full	('phaC' & 'phaF' & 'phaG' & 'phaE' & 'phaD' & 'phaA')	count_by_substrate	Resource Acquisition	Resource Acquisition	NA	NA	Resource Acquisition	Resource Acquisition	('phaC' & 'phaF' & 'phaG' & 'phaE' & 'phaD' & 'phaA')	'phaF'	K05563	NA	2.A.63.1	multicomponent K+:H+ antiporter subunit F	NA
potassium;sodium	pha_full	('phaC' & 'phaF' & 'phaG' & 'phaE' & 'phaD' & 'phaA')	count_by_substrate	Resource Acquisition	Resource Acquisition	NA	NA	Resource Acquisition	Resource Acquisition	('phaC' & 'phaF' & 'phaG' & 'phaE' & 'phaD' & 'phaA')	'phaG'	K05564	NA	2.A.63.1	multicomponent K+:H+ antiporter subunit G	NA
proline	proY	('proY')	count_by_substrate	Resource Acquisition:Substrate uptake:free amino acids transport	Resource Acquisition	Substrate uptake	free amino acids transport	Resource Acquisition:Substrate uptake:free amino acids transport	Resource Acquisition:Substrate uptake:free amino acids transport	('proY')	'proY'	K11736	NA	2.A.3.1.23_P0AAE2;2.A.3.1.6_P37460	proline-specific permease ProY	NA
proline	tc.sss	('tc.sss')	count_by_substrate	Resource Acquisition:Substrate uptake:free amino acids transport	Resource Acquisition	Substrate uptake	free amino acids transport	Resource Acquisition:Substrate uptake:free amino acids transport	Resource Acquisition:Substrate uptake:free amino acids transport	('tc.sss')	'tc.sss'	K03307	NA	2.A.21.2.2_Q7A4Q7;2.A.21.2.5_M1TZ79;2.A.21.3.19_Q8AAV7;2.A.21.3.21_P31448;2.A.21.3.2_P96169;2.A.21.3.9_A8H019;2.A.21.4.1_Q8VM88	solute:Na+ symporter, SSS family	NA
proline	putP	('putP')	count_by_substrate	Resource Acquisition:Substrate uptake:free amino acids transport	Resource Acquisition	Substrate uptake	free amino acids transport	Resource Acquisition:Substrate uptake:free amino acids transport	Resource Acquisition:Substrate uptake:free amino acids transport	('putP')	'putP'	K11928	NA	2.A.21.2.1_P07117;2.A.21.2.2_Q7A4Q7;2.A.21.2.3_Q9I5F5;2.A.21.2.4_J7JIE8;2.A.21.2.6_O24896	sodium/proline symporter	NA
purine	yxjA	('yxjA')	count_by_substrate	Resource Acquisition:Substrate uptake:nucleic acid component transport	Resource Acquisition	Substrate uptake	nucleic acid component transport	Resource Acquisition:Substrate uptake:nucleic acid component transport:nucleobase transport	Resource Acquisition:Substrate uptake:nucleic acid component transport:nucleobase transport	('yxjA')	'yxjA'	K16323	NA	2.A.41.1.3_P42312	purine nucleoside transport protein	NA
purine	tc.ncs2	('tc.ncs2')	count_by_substrate	Resource Acquisition:Substrate uptake:nucleic acid component transport	Resource Acquisition	Substrate uptake	nucleic acid component transport	Resource Acquisition:Substrate uptake:nucleic acid component transport:nucleobase transport	Resource Acquisition:Substrate uptake:nucleic acid component transport:nucleobase transport	('tc.ncs2')	'tc.ncs2'	K03458	NA	2.A.40.2.1_P50487	nucleobase:cation symporter-2, NCS2 family	NA
putrescine	puuP	('puuP')	count_by_substrate	Resource Acquisition:Substrate uptake:free amino acids transport	Resource Acquisition	Substrate uptake	free amino acids transport	Resource Acquisition:Substrate uptake:free amino acids transport	Resource Acquisition:Substrate uptake:free amino acids transport	('puuP')	'puuP'	K14052	NA	2.A.3.1.13	putrescine importer	NA
pyrimidine	rutG	('rutG')	count_by_substrate	Resource Acquisition:Substrate uptake:nucleic acid component transport	Resource Acquisition	Substrate uptake	nucleic acid component transport	Resource Acquisition:Substrate uptake:nucleic acid component transport:nucleobase transport	Resource Acquisition:Substrate uptake:nucleic acid component transport:nucleobase transport	('rutG')	'rutG'	K09016	NA	2.A.40.1.3_P75892	putative pyrimidine permease RutG	NA
raffinose;stachyose;melibiose	msm-2_full	('msmE2' & 'msmF2' & 'msmG2' & 'msmX')	count_by_substrate	NA	NA	NA	NA	NA	NA	('msmE2' & 'msmF2' & 'msmG2' & 'msmX')	'msmE2'	K10117	NA	3.A.1.1.28_Q00749;3.A.1.1.42_Q9FBS5;3.A.1.1.43_Q9FBS5;3.A.1.1.45_Q8NMV3;3.A.1.1.47_A5LBQ6	raffinose/stachyose/melibiose transport system substrate-binding protein	NA
raffinose;stachyose;melibiose	msm-2_full	('msmE2' & 'msmF2' & 'msmG2' & 'msmX')	count_by_substrate	NA	NA	NA	NA	NA	NA	('msmE2' & 'msmF2' & 'msmG2' & 'msmX')	'msmF2'	K10118	NA	3.A.1.1.28_Q00750;3.A.1.1.42_Q9FBS6;3.A.1.1.43_Q9FBS6;3.A.1.1.45_Q8NMV4;3.A.1.1.47_A5LBQ5	raffinose/stachyose/melibiose transport system permease protein	NA
raffinose;stachyose;melibiose	msm-2_full	('msmE2' & 'msmF2' & 'msmG2' & 'msmX')	count_by_substrate	NA	NA	NA	NA	NA	NA	('msmE2' & 'msmF2' & 'msmG2' & 'msmX')	'msmG2'	K10119	NA	3.A.1.1.28_Q00751;3.A.1.1.42_Q9FBS7;3.A.1.1.43_Q9FBS7;3.A.1.1.45_Q8NMV5;3.A.1.1.47_A5LBQ4	raffinose/stachyose/melibiose transport system permease protein	NA
rhamnose	rha-2	('rhaT2')	count_by_substrate	Resource Acquisition:Substrate uptake:carbohydrate transport	Resource Acquisition	Substrate uptake	carbohydrate transport	Resource Acquisition:Substrate uptake:carbohydrate transport:monosaccharide transport	Resource Acquisition:Substrate uptake:carbohydrate transport:monosaccharide transport	('rhaT2')	'rhaT2'	K02856	NA	2.A.7.6.1_P27125;2.A.7.6.2_M5UGY9;2.A.7.6.3_I3CAS8	L-rhamnose-H+ transport protein	NA
rhamnose	rha-1_full	('rhaP' & 'rhaQ' & 'rhaS' & 'rhaT1')	count_by_substrate	Resource Acquisition:Substrate uptake:carbohydrate transport	Resource Acquisition	Substrate uptake	carbohydrate transport	Resource Acquisition:Substrate uptake:carbohydrate transport:monosaccharide transport	Resource Acquisition:Substrate uptake:carbohydrate transport:monosaccharide transport	('rhaP' & 'rhaQ' & 'rhaS' & 'rhaT1')	'rhaS'	K10559	NA	3.A.1.2.9_Q7BSH5	rhamnose transport system substrate-binding protein	NA
rhamnose	rha-1_full	('rhaP' & 'rhaQ' & 'rhaS' & 'rhaT1')	count_by_substrate	Resource Acquisition:Substrate uptake:carbohydrate transport	Resource Acquisition	Substrate uptake	carbohydrate transport	Resource Acquisition:Substrate uptake:carbohydrate transport:monosaccharide transport	Resource Acquisition:Substrate uptake:carbohydrate transport:monosaccharide transport	('rhaP' & 'rhaQ' & 'rhaS' & 'rhaT1')	'rhaP'	K10560	NA	3.A.1.2.9_Q7BSH3	rhamnose transport system permease protein	NA
rhamnose	rha-1_full	('rhaP' & 'rhaQ' & 'rhaS' & 'rhaT1')	count_by_substrate	Resource Acquisition:Substrate uptake:carbohydrate transport	Resource Acquisition	Substrate uptake	carbohydrate transport	Resource Acquisition:Substrate uptake:carbohydrate transport:monosaccharide transport	Resource Acquisition:Substrate uptake:carbohydrate transport:monosaccharide transport	('rhaP' & 'rhaQ' & 'rhaS' & 'rhaT1')	'rhaQ'	K10561	NA	3.A.1.2.9	rhamnose transport system permease protein	NA
rhamnose	rha-1_full	('rhaP' & 'rhaQ' & 'rhaS' & 'rhaT1')	count_by_substrate	Resource Acquisition:Substrate uptake:carbohydrate transport	Resource Acquisition	Substrate uptake	carbohydrate transport	Resource Acquisition:Substrate uptake:carbohydrate transport:monosaccharide transport	Resource Acquisition:Substrate uptake:carbohydrate transport:monosaccharide transport	('rhaP' & 'rhaQ' & 'rhaS' & 'rhaT1')	'rhaT1'	K10562	3.6.3.17	3.A.1.2.9_Q7BSH4	rhamnose transport system ATP-binding protein [EC:3.6.3.17]	NA
riboflavin	rib_partial	('ribS' | 'ribP')	count_by_substrate	Resource Acquisition:Substrate uptake:vitamin transport	Resource Acquisition	Substrate uptake	vitamin transport	Resource Acquisition:Substrate uptake:vitamin transport:vitamin B transport	Resource Acquisition:Substrate uptake:vitamin transport:vitamin B transport	('ribS' | 'ribP')	'ribP'	K02050	NA	3.A.1.17.11_D1CEG9;3.A.1.17.14_A9WGD1;3.A.1.17.7_A7NLS3	NitT/TauT family transport system permease protein	NA
riboflavin	rib_partial	('ribS' | 'ribP')	count_by_substrate	Resource Acquisition:Substrate uptake:vitamin transport	Resource Acquisition	Substrate uptake	vitamin transport	Resource Acquisition:Substrate uptake:vitamin transport:vitamin B transport	Resource Acquisition:Substrate uptake:vitamin transport:vitamin B transport	('ribS' | 'ribP')	'ribS'	K02051	NA	3.A.1.17.11_D1CEG8;3.A.1.17.14_A9WGD2;3.A.1.17.7_A7NLS2	NitT/TauT family transport system substrate-binding protein	NA
riboflavin	sam	('sam')	count_by_substrate	Resource Acquisition:Substrate uptake:vitamin transport	Resource Acquisition	Substrate uptake	vitamin transport	Resource Acquisition:Substrate uptake:vitamin transport:vitamin B transport	Resource Acquisition:Substrate uptake:vitamin transport:vitamin B transport	('sam')	'sam'	K15270	NA	2.A.7.3.54_Q1MIM3	S-adenosylmethionine uptake transporter	NA
ribonucleoside	nepI	('nepI')	count_by_substrate	NA	NA	NA	NA	NA	NA	('nepI')	'nepI'	K03445	NA	2.A.1.2.26_P0ADL1	MFS transporter, DHA1 family, purine ribonucleoside efflux pump	NA
ribose	rbs_key	('rbsB')	count_by_substrate	Resource Acquisition:Substrate uptake:carbohydrate transport	Resource Acquisition	Substrate uptake	carbohydrate transport	Resource Acquisition:Substrate uptake:carbohydrate transport:monosaccharide transport	Resource Acquisition:Substrate uptake:carbohydrate transport:monosaccharide transport	('rbsB')	'rbsB'	K10439	NA	3.A.1.2.20_G4FGN5	ribose transport system substrate-binding protein	NA
ribose	rbs_full	('rbsA' & 'rbsB' & 'rbsC')	count_by_substrate	Resource Acquisition:Substrate uptake:carbohydrate transport	Resource Acquisition	Substrate uptake	carbohydrate transport	Resource Acquisition:Substrate uptake:carbohydrate transport:monosaccharide transport	Resource Acquisition:Substrate uptake:carbohydrate transport:monosaccharide transport	('rbsA' & 'rbsB' & 'rbsC')	'rbsC'	K10440	NA	3.A.1.2.18_Q9WXW7;3.A.1.2.20_G4FGN4;3.A.1.2.6_P32720	ribose transport system permease protein	NA
ribose	rbs_full	('rbsA' & 'rbsB' & 'rbsC')	count_by_substrate	Resource Acquisition:Substrate uptake:carbohydrate transport	Resource Acquisition	Substrate uptake	carbohydrate transport	Resource Acquisition:Substrate uptake:carbohydrate transport:monosaccharide transport	Resource Acquisition:Substrate uptake:carbohydrate transport:monosaccharide transport	('rbsA' & 'rbsB' & 'rbsC')	'rbsA'	K10441	3.6.3.17	3.A.1.2.20_G4FGN3	ribose transport system ATP-binding protein [EC:3.6.3.17]	NA
serine	dsdX	('dsdX')	count_by_substrate	Resource Acquisition:Substrate uptake:free amino acids transport	Resource Acquisition	Substrate uptake	free amino acids transport	Resource Acquisition:Substrate uptake:free amino acids transport	Resource Acquisition:Substrate uptake:free amino acids transport	('dsdX')	'dsdX'	K13629	NA	2.A.8.1.5_P08555	D-serine transporter	NA
serine	sdaC	('sdaC')	count_by_substrate	Resource Acquisition:Substrate uptake:free amino acids transport	Resource Acquisition	Substrate uptake	free amino acids transport	Resource Acquisition:Substrate uptake:free amino acids transport	Resource Acquisition:Substrate uptake:free amino acids transport	('sdaC')	'sdaC'	K03837	NA	2.A.42.2.1_P0AAD6	serine transporter	NA
serine	tc.bat2	('tc.bat2')	count_by_substrate	Resource Acquisition:Substrate uptake:free amino acids transport	Resource Acquisition	Substrate uptake	free amino acids transport	Resource Acquisition:Substrate uptake:free amino acids transport	Resource Acquisition:Substrate uptake:free amino acids transport	('tc.bat2')	'tc.bat2'	K09936	NA	2.A.7.21.9_D3P9M1;2.A.7.21.5_G8WDN2;2.A.7.21.5_G8WDN3	bacterial/archaeal transporter family-2 protein	NA
serine;alanine;glycine	cycA	('cycA')	count_by_substrate	Resource Acquisition	Resource Acquisition	NA	NA	Resource Acquisition	Resource Acquisition	('cycA')	'cycA'	K11737	NA	2.A.3.1.17_M1IW84;2.A.3.1.7_P0AAE0	D-serine/D-alanine/glycine transporter	NA
serine;threonine	sstT	('sstT')	count_by_substrate	Resource Acquisition	Resource Acquisition	NA	NA	Resource Acquisition	Resource Acquisition	('sstT')	'sstT'	K07862	NA	2.A.23.4.1_P0AGE4	serine/threonine transporter	NA
siderophore	pvdE	('pvdE')	count_by_substrate	Resource Acquisition:Substrate uptake:secondary metabolite transport	Resource Acquisition	Substrate uptake	secondary metabolite transport	Resource Acquisition:Substrate uptake:secondary metabolite transport:siderophore transport	Resource Acquisition:Substrate uptake:secondary metabolite transport:siderophore transport	('pvdE')	'pvdE'	K06160	NA	3.A.1.113.2	putative ATP-binding cassette transporter	NA
siderophore	cfrA	('cfrA')	count_by_substrate	Resource Acquisition:Substrate uptake:secondary metabolite transport	Resource Acquisition	Substrate uptake	secondary metabolite transport	Resource Acquisition:Substrate uptake:secondary metabolite transport:siderophore transport	Resource Acquisition:Substrate uptake:secondary metabolite transport:siderophore transport	('cfrA')	'cfrA'	K16089	NA	1.B.14.1.3_O54507;1.B.14.1.4_P17315	outer membrane receptor for ferrienterochelin and colicins	NA
siderophore	entS	('entS')	count_by_substrate	Resource Acquisition:Substrate uptake:secondary metabolite transport	Resource Acquisition	Substrate uptake	secondary metabolite transport	Resource Acquisition:Substrate uptake:secondary metabolite transport:siderophore transport	Resource Acquisition:Substrate uptake:secondary metabolite transport:siderophore transport	('entS')	'entS'	K08225	NA	2.A.1.38.1_P24077	MFS transporter, ENTS family, enterobactin (siderophore) exporter	NA
siderophore	fepA	('fepA')	count_by_substrate	Resource Acquisition:Substrate uptake:secondary metabolite transport	Resource Acquisition	Substrate uptake	secondary metabolite transport	Resource Acquisition:Substrate uptake:secondary metabolite transport:siderophore transport	Resource Acquisition:Substrate uptake:secondary metabolite transport:siderophore transport	('fepA')	'fepA'	K19611	NA	1.B.14.1.22_P05825;1.B.14.1.3_O54507;1.B.14.1.5_Q05098	ferric enterobactin receptor	NA
siderophore	fiu	('fiu')	count_by_substrate	Resource Acquisition:Substrate uptake:secondary metabolite transport	Resource Acquisition	Substrate uptake	secondary metabolite transport	Resource Acquisition:Substrate uptake:secondary metabolite transport:siderophore transport	Resource Acquisition:Substrate uptake:secondary metabolite transport:siderophore transport	('fiu')	'fiu'	K16090	NA	1.B.14.1.9_P75780	catecholate siderophore receptor	NA
siderophore	fpvA	('fpvA')	count_by_substrate	Resource Acquisition:Substrate uptake:secondary metabolite transport	Resource Acquisition	Substrate uptake	secondary metabolite transport	Resource Acquisition:Substrate uptake:secondary metabolite transport:siderophore transport	Resource Acquisition:Substrate uptake:secondary metabolite transport:siderophore transport	('fpvA')	'fpvA'	K16088	NA	1.B.14.1.14_P25184;1.B.14.1.1_P16869	outer-membrane receptor for ferric coprogen and ferric-rhodotorulic acid	NA
sodium	nat-1_key	('natB')	count_by_substrate	Resource Acquisition:Substrate uptake:ion transport	Resource Acquisition	Substrate uptake	ion transport	Resource Acquisition:Substrate uptake:ion transport:inorganic transport	Resource Acquisition:Substrate uptake:ion transport:inorganic ion transport	('natB')	'natB'	K09696	NA	3.A.1.115	sodium transport system permease protein	NA
sodium	nhaA	('nhaA')	count_by_substrate	Resource Acquisition:Substrate uptake:ion transport	Resource Acquisition	Substrate uptake	ion transport	Resource Acquisition:Substrate uptake:ion transport:inorganic transport	Resource Acquisition:Substrate uptake:ion transport:inorganic ion transport	('nhaA')	'nhaA'	K03313	NA	2.A.33.1	Na+:H+ antiporter, NhaA family	NA
sodium	nat-1_full	('natA' & 'natB')	count_by_substrate	Resource Acquisition:Substrate uptake:ion transport	Resource Acquisition	Substrate uptake	ion transport	Resource Acquisition:Substrate uptake:ion transport:inorganic transport	Resource Acquisition:Substrate uptake:ion transport:inorganic ion transport	('natA' & 'natB')	'natA'	K09697	NA	3.A.1.115	sodium transport system ATP-binding protein	NA
sodium	nhaC	('nhaC')	count_by_substrate	Resource Acquisition:Substrate uptake:ion transport	Resource Acquisition	Substrate uptake	ion transport	Resource Acquisition:Substrate uptake:ion transport:inorganic transport	Resource Acquisition:Substrate uptake:ion transport:inorganic ion transport	('nhaC')	'nhaC'	K03315	NA	2.A.35.1.2_P54571;2.A.35.1.3_Q838N7;2.A.35.1.4_B0R9X2	Na+:H+ antiporter, NhaC family	NA
sodium	nhaB	('nhaB')	count_by_substrate	Resource Acquisition:Substrate uptake:ion transport	Resource Acquisition	Substrate uptake	ion transport	Resource Acquisition:Substrate uptake:ion transport:inorganic transport	Resource Acquisition:Substrate uptake:ion transport:inorganic ion transport	('nhaB')	'nhaB'	K03314	NA	2.A.34.1	Na+:H+ antiporter, NhaB family	NA
sorbitol	gutA	('gutA')	count_by_substrate	Resource Acquisition:Substrate uptake:carbohydrate transport	Resource Acquisition	Substrate uptake	carbohydrate transport	Resource Acquisition:Substrate uptake:carbohydrate transport:sugar alcohol transport	Resource Acquisition:Substrate uptake:carbohydrate transport:sugar alcohol transport	('gutA')	'gutA'	K16248	NA	2.A.2	probable glucitol transport protein GutA	NA
sorbitol;mannitol	mtl-1_full	('mtlEIIA' & 'mtlEIIB' & 'mtlEIIC')	count_by_substrate	Resource Acquisition	Resource Acquisition	NA	NA	Resource Acquisition	Resource Acquisition	('mtlEIIA' & 'mtlEIIB' & 'mtlEIIC')	'mtlEIIA'	K02798	2.7.1.69	4.A.2.1.24_P69824;4.A.2.1.5_C0H3V2	PTS system, mannitol-specific IIA component [EC:2.7.1.69]	NA
sorbitol;mannitol	mtl-1_full	('mtlEIIA' & 'mtlEIIB' & 'mtlEIIC')	count_by_substrate	Resource Acquisition	Resource Acquisition	NA	NA	Resource Acquisition	Resource Acquisition	('mtlEIIA' & 'mtlEIIB' & 'mtlEIIC')	'mtlEIIB'	K02799	2.7.1.69	4.A.2.1.2;4.A.2.1.5;4.A.2.1.12;4.A.2.1.24	PTS system, mannitol-specific IIB component [EC:2.7.1.69]	NA
sorbitol;mannitol	mtl-1_full	('mtlEIIA' & 'mtlEIIB' & 'mtlEIIC')	count_by_substrate	Resource Acquisition	Resource Acquisition	NA	NA	Resource Acquisition	Resource Acquisition	('mtlEIIA' & 'mtlEIIB' & 'mtlEIIC')	'mtlEIIC'	K02800	NA	4.A.2.1.12_Q9KKQ7;4.A.2.1.24_P69826;4.A.2.1.2_P00550;4.A.2.1.5_P42956	PTS system, mannitol-specific IIC component	NA
sorbitol;mannitol	mtl-2_full	('mtlE' & 'mtlF' & 'mtlG' & ('malK' | 'msmX'))	count_by_substrate	Resource Acquisition	Resource Acquisition	NA	NA	Resource Acquisition	Resource Acquisition	('mtlE' & 'mtlF' & 'mtlG' & ('malK' | 'msmX'))	'mtlF'	K10228	NA	3.A.1.1.49_O30492	sorbitol/mannitol transport system permease protein	NA
sorbitol;mannitol	mtl-2_full	('mtlE' & 'mtlF' & 'mtlG' & ('malK' | 'msmX'))	count_by_substrate	Resource Acquisition	Resource Acquisition	NA	NA	Resource Acquisition	Resource Acquisition	('mtlE' & 'mtlF' & 'mtlG' & ('malK' | 'msmX'))	'mtlG'	K10229	NA	3.A.1.1.49_O30493	sorbitol/mannitol transport system permease protein	NA
sorbose	sor_full	('sorEIIA' & 'sorEIIB' & 'sorEIIC' & 'sorEIID')	count_by_substrate	Resource Acquisition:Substrate uptake:carbohydrate transport	Resource Acquisition	Substrate uptake	carbohydrate transport	Resource Acquisition:Substrate uptake:carbohydrate transport:monosaccharide transport	Resource Acquisition:Substrate uptake:carbohydrate transport:monosaccharide transport	('sorEIIA' & 'sorEIIB' & 'sorEIIC' & 'sorEIID')	'sorEIIA'	K02812	2.7.1.69	4.A.6.1.3_P37080	PTS system, sorbose-specific IIA component [EC:2.7.1.69]	NA
sorbose	sor_full	('sorEIIA' & 'sorEIIB' & 'sorEIIC' & 'sorEIID')	count_by_substrate	Resource Acquisition:Substrate uptake:carbohydrate transport	Resource Acquisition	Substrate uptake	carbohydrate transport	Resource Acquisition:Substrate uptake:carbohydrate transport:monosaccharide transport	Resource Acquisition:Substrate uptake:carbohydrate transport:monosaccharide transport	('sorEIIA' & 'sorEIIB' & 'sorEIIC' & 'sorEIID')	'sorEIIB'	K02813	2.7.1.69	4.A.6.1.24_A1RZ66;4.A.6.1.3_P37081	PTS system, sorbose-specific IIB component [EC:2.7.1.69]	NA
sorbose	sor_full	('sorEIIA' & 'sorEIIB' & 'sorEIIC' & 'sorEIID')	count_by_substrate	Resource Acquisition:Substrate uptake:carbohydrate transport	Resource Acquisition	Substrate uptake	carbohydrate transport	Resource Acquisition:Substrate uptake:carbohydrate transport:monosaccharide transport	Resource Acquisition:Substrate uptake:carbohydrate transport:monosaccharide transport	('sorEIIA' & 'sorEIIB' & 'sorEIIC' & 'sorEIID')	'sorEIIC'	K02814	NA	4.A.6.1.1_P69801;4.A.6.1.3_P37082	PTS system, sorbose-specific IIC component	NA
sorbose	sor_full	('sorEIIA' & 'sorEIIB' & 'sorEIIC' & 'sorEIID')	count_by_substrate	Resource Acquisition:Substrate uptake:carbohydrate transport	Resource Acquisition	Substrate uptake	carbohydrate transport	Resource Acquisition:Substrate uptake:carbohydrate transport:monosaccharide transport	Resource Acquisition:Substrate uptake:carbohydrate transport:monosaccharide transport	('sorEIIA' & 'sorEIIB' & 'sorEIIC' & 'sorEIID')	'sorEIID'	K02815	NA	4.A.6.1.3_P37083	PTS system, sorbose-specific IID component	NA
sucrose	scr_partial	('scrEIIA' | 'scrEIIB' | 'scrEIIC')	count_by_substrate	Resource Acquisition:Substrate uptake:carbohydrate transport	Resource Acquisition	Substrate uptake	carbohydrate transport	Resource Acquisition:Substrate uptake:carbohydrate transport:oligosaccharide transport	Resource Acquisition:Substrate uptake:carbohydrate transport:oligosaccharide transport:disaccharide transport	('scrEIIA' | 'scrEIIB' | 'scrEIIC')	'scrEIIA'	K02808	2.7.1.69	4.A.1.2.10_P15400;4.A.1.2.12_Q8NMD6;4.A.1.2.16_ART98386;4.A.1.2.1_P08470;4.A.1.2.9_P05306	PTS system, sucrose-specific IIA component [EC:2.7.1.69]	NA
sucrose	scr_partial	('scrEIIA' | 'scrEIIB' | 'scrEIIC')	count_by_substrate	Resource Acquisition:Substrate uptake:carbohydrate transport	Resource Acquisition	Substrate uptake	carbohydrate transport	Resource Acquisition:Substrate uptake:carbohydrate transport:oligosaccharide transport	Resource Acquisition:Substrate uptake:carbohydrate transport:oligosaccharide transport:disaccharide transport	('scrEIIA' | 'scrEIIB' | 'scrEIIC')	'scrEIIB'	K02809	2.7.1.69	4.A.1.2.10_P15400;4.A.1.2.12_Q8NMD6;4.A.1.2.16_ART98386;4.A.1.2.1_P08470;4.A.1.2.9_P05306	PTS system, sucrose-specific IIB component [EC:2.7.1.69]	NA
sucrose	scr_partial	('scrEIIA' | 'scrEIIB' | 'scrEIIC')	count_by_substrate	Resource Acquisition:Substrate uptake:carbohydrate transport	Resource Acquisition	Substrate uptake	carbohydrate transport	Resource Acquisition:Substrate uptake:carbohydrate transport:oligosaccharide transport	Resource Acquisition:Substrate uptake:carbohydrate transport:oligosaccharide transport:disaccharide transport	('scrEIIA' | 'scrEIIB' | 'scrEIIC')	'scrEIIC'	K02810	NA	4.A.1.2.10_P15400;4.A.1.2.12_Q8NMD6;4.A.1.2.16_ART98386;4.A.1.2.1_P08470;4.A.1.2.9_P05306	PTS system, sucrose-specific IIC component	NA
sucrose;raffinose;maltooligosaccharide	scrY	('scrY')	count_by_substrate	Resource Acquisition	Resource Acquisition	NA	NA	Resource Acquisition	Resource Acquisition	('scrY')	'scrY'	K16077	NA	1.B.3.1.2_P22340	sucrose porin	NA
sugar	sug-1_partial	('sugP' | 'sugP1' | 'sugS1')	count_by_substrate	Resource Acquisition:Substrate uptake:carbohydrate transport	Resource Acquisition	Substrate uptake	carbohydrate transport	Resource Acquisition:Substrate uptake:carbohydrate transport:polysaccharide transport	Resource Acquisition:Substrate uptake:carbohydrate transport:polysaccharide transport	('sugP' | 'sugP1' | 'sugS1')	'sugP'	K02025	NA	3.A.1.1.31_O50452;3.A.1.1.37_Q9WYB4;3.A.1.1.41_G4FGN7;3.A.1.1.42_Q9FBS6;3.A.1.1.43_Q9FBS6;3.A.1.1.46_P0AFR7;3.A.1.1.48_D6ZW63;3.A.1.1.7_O51924	multiple sugar transport system permease protein	NA
sugar	sug-1_partial	('sugP' | 'sugP1' | 'sugS1')	count_by_substrate	Resource Acquisition:Substrate uptake:carbohydrate transport	Resource Acquisition	Substrate uptake	carbohydrate transport	Resource Acquisition:Substrate uptake:carbohydrate transport:polysaccharide transport	Resource Acquisition:Substrate uptake:carbohydrate transport:polysaccharide transport	('sugP' | 'sugP1' | 'sugS1')	'sugP1'	K02026	NA	3.A.1.1.31_O50453;3.A.1.1.41_G4FGN6;3.A.1.1.46_P77716;3.A.1.1.48_D6ZW62;3.A.1.1.7_O51925	multiple sugar transport system permease protein	NA
sugar	sug-1_partial	('sugP' | 'sugP1' | 'sugS1')	count_by_substrate	Resource Acquisition:Substrate uptake:carbohydrate transport	Resource Acquisition	Substrate uptake	carbohydrate transport	Resource Acquisition:Substrate uptake:carbohydrate transport:polysaccharide transport	Resource Acquisition:Substrate uptake:carbohydrate transport:polysaccharide transport	('sugP' | 'sugP1' | 'sugS1')	'sugS1'	K02027	NA	3.A.1.1.31_Q7D8J9;3.A.1.1.41_G4FGN8;3.A.1.1.42_Q9FBS5;3.A.1.1.43_Q9FBS5;3.A.1.1.46_P76042;3.A.1.1.48_D6ZW64;3.A.1.1.7_O51923	multiple sugar transport system substrate-binding protein	NA
sugar	ggu_full	('gguA' & 'gguP' & 'gguS')	count_by_substrate	Resource Acquisition:Substrate uptake:carbohydrate transport	Resource Acquisition	Substrate uptake	carbohydrate transport	Resource Acquisition:Substrate uptake:carbohydrate transport:polysaccharide transport	Resource Acquisition:Substrate uptake:carbohydrate transport:polysaccharide transport	('gguA' & 'gguP' & 'gguS')	'gguS'	K10546	NA	3.A.1.2.22_Q8G3R1;3.A.1.2.5_P25548	putative multiple sugar transport system substrate-binding protein	NA
sugar	ggu_full	('gguA' & 'gguP' & 'gguS')	count_by_substrate	Resource Acquisition:Substrate uptake:carbohydrate transport	Resource Acquisition	Substrate uptake	carbohydrate transport	Resource Acquisition:Substrate uptake:carbohydrate transport:polysaccharide transport	Resource Acquisition:Substrate uptake:carbohydrate transport:polysaccharide transport	('gguA' & 'gguP' & 'gguS')	'gguP'	K10547	NA	3.A.1.2.22_Q8G3Q9;3.A.1.2.5_O05177	putative multiple sugar transport system permease protein	NA
sugar	ggu_full	('gguA' & 'gguP' & 'gguS')	count_by_substrate	Resource Acquisition:Substrate uptake:carbohydrate transport	Resource Acquisition	Substrate uptake	carbohydrate transport	Resource Acquisition:Substrate uptake:carbohydrate transport:polysaccharide transport	Resource Acquisition:Substrate uptake:carbohydrate transport:polysaccharide transport	('gguA' & 'gguP' & 'gguS')	'gguA'	K10548	NA	3.A.1.2.22_Q8G3R0;3.A.1.2.5_O05176	putative multiple sugar transport system ATP-binding protein	NA
sugar	tc.gph	('tc.gph')	count_by_substrate	Resource Acquisition:Substrate uptake:carbohydrate transport	Resource Acquisition	Substrate uptake	carbohydrate transport	Resource Acquisition:Substrate uptake:carbohydrate transport:polysaccharide transport	Resource Acquisition:Substrate uptake:carbohydrate transport:polysaccharide transport	('tc.gph')	'tc.gph'	K03292	NA	2.A.2.3.12_Q745T8;2.A.2.3.7_Q0HIQ0	glycoside/pentoside/hexuronide:cation symporter, GPH family	NA
sugar	sug-2_partial	('sugA' | 'sugP2' | 'sugS2')	count_by_substrate	Resource Acquisition:Substrate uptake:carbohydrate transport	Resource Acquisition	Substrate uptake	carbohydrate transport	Resource Acquisition:Substrate uptake:carbohydrate transport:polysaccharide transport	Resource Acquisition:Substrate uptake:carbohydrate transport:polysaccharide transport	('sugA' | 'sugP2' | 'sugS2')	'sugA'	K02056	3.6.3.17	3.A.1.2.14_Q0HIQ7;3.A.1.2.20_G4FGN3;3.A.1.2.23_Q8G847;3.A.1.2.25_Q6BEX0;3.A.1.2.27_P77509;3.A.1.2.10_O83341;3.A.1.2.12_Q8DU37;3.A.1.2.17_A2RKA7;3.A.1.2.28_R9USS2	simple sugar transport system ATP-binding protein [EC:3.6.3.17]	NA
sugar	sug-2_partial	('sugA' | 'sugP2' | 'sugS2')	count_by_substrate	Resource Acquisition:Substrate uptake:carbohydrate transport	Resource Acquisition	Substrate uptake	carbohydrate transport	Resource Acquisition:Substrate uptake:carbohydrate transport:polysaccharide transport	Resource Acquisition:Substrate uptake:carbohydrate transport:polysaccharide transport	('sugA' | 'sugP2' | 'sugS2')	'sugP2'	K02057	NA	3.A.1.2.14_Q0HIQ5;3.A.1.2.14_Q0HIQ6;3.A.1.2.18_Q9WXW0;3.A.1.2.23_Q8G845;3.A.1.2.23_Q8G846;3.A.1.2.25_P37772;3.A.1.2.25_P39328;3.A.1.2.27_P77315;3.A.1.2.10_O83342;3.A.1.2.10_O83343;3.A.1.2.12_Q8DU38;3.A.1.2.12_Q8DU39;3.A.1.2.17_A2RKA5;3.A.1.2.17_A2RKA6;3.A.1.2.28_O83323;3.A.1.2.28_O83324	simple sugar transport system permease protein	NA
sugar	sug-2_partial	('sugA' | 'sugP2' | 'sugS2')	count_by_substrate	Resource Acquisition:Substrate uptake:carbohydrate transport	Resource Acquisition	Substrate uptake	carbohydrate transport	Resource Acquisition:Substrate uptake:carbohydrate transport:polysaccharide transport	Resource Acquisition:Substrate uptake:carbohydrate transport:polysaccharide transport	('sugA' | 'sugP2' | 'sugS2')	'sugS2'	K02058	NA	3.A.1.2.14_Q0HIQ8;3.A.1.2.23_Q8G848;3.A.1.2.25_P39325;3.A.1.2.27_P77269;3.A.1.2.28_R9UW99	simple sugar transport system substrate-binding protein	NA
sugar	hxt	('hxt')	count_by_substrate	Resource Acquisition:Substrate uptake:carbohydrate transport	Resource Acquisition	Substrate uptake	carbohydrate transport	Resource Acquisition:Substrate uptake:carbohydrate transport:polysaccharide transport	Resource Acquisition:Substrate uptake:carbohydrate transport:polysaccharide transport	('hxt')	'hxt'	K08139	NA	2.A.1.1.32_P15729;2.A.1.1.35_Q7BEC4;2.A.1.1.81_Q0SE66	MFS transporter, SP family, sugar:H+ symporter	NA
sugar;amino acid	ompA	('ompA')	count_by_substrate	Resource Acquisition	Resource Acquisition	NA	NA	Resource Acquisition	Resource Acquisition	('ompA')	'ompA'	K03162	NA	1.B.2.1.1_P10332	major outer membrane protein	NA
sulfate	cys_partial	('sbp' | 'cysP')	count_by_substrate	Resource Acquisition:Substrate uptake:S compound transport	Resource Acquisition	Substrate uptake	S compound transport	Resource Acquisition:Substrate uptake:S compound transport	Resource Acquisition:Substrate uptake:S compound transport	('sbp' | 'cysP')	'cysP'	K02048	NA	3.A.1.6.1;3.A.1.6.3	sulfate transport system substrate-binding protein	NA
sulfate	cys_partial	('sbp' | 'cysP')	count_by_substrate	Resource Acquisition:Substrate uptake:S compound transport	Resource Acquisition	Substrate uptake	S compound transport	Resource Acquisition:Substrate uptake:S compound transport	Resource Acquisition:Substrate uptake:S compound transport	('sbp' | 'cysP')	'sbp'	K23163	NA	3.A.1.6.1;3.A.1.6.3;3.A.1.6.7	sulfate/thiosulfate transport system substrate-binding protein	NA
sulfate	ylnA	('ylnA')	count_by_substrate	Resource Acquisition:Substrate uptake:S compound transport	Resource Acquisition	Substrate uptake	S compound transport	Resource Acquisition:Substrate uptake:S compound transport	Resource Acquisition:Substrate uptake:S compound transport	('ylnA')	'ylnA'	K16331	NA	2.A.20.4	sulfate permease	NA
sulfate	cys_full	('sbp' & 'cysU' & 'cysA' & 'cysW' & 'cysP')	count_by_substrate	Resource Acquisition:Substrate uptake:S compound transport	Resource Acquisition	Substrate uptake	S compound transport	Resource Acquisition:Substrate uptake:S compound transport	Resource Acquisition:Substrate uptake:S compound transport	('sbp' & 'cysU' & 'cysA' & 'cysW' & 'cysP')	'cysA'	K02045	7.3.2.3	3.A.1.6.1;3.A.1.6.3;3.A.1.6.7	sulfate/thiosulfate transport system ATP-binding protein [EC:7.3.2.3]	NA
sulfate	cys_full	('sbp' & 'cysU' & 'cysA' & 'cysW' & 'cysP')	count_by_substrate	Resource Acquisition:Substrate uptake:S compound transport	Resource Acquisition	Substrate uptake	S compound transport	Resource Acquisition:Substrate uptake:S compound transport	Resource Acquisition:Substrate uptake:S compound transport	('sbp' & 'cysU' & 'cysA' & 'cysW' & 'cysP')	'cysU'	K02046	NA	3.A.1.6.1;3.A.1.6.3;3.A.1.6.7	sulfate transport system permease protein	NA
sulfate	cys_full	('sbp' & 'cysU' & 'cysA' & 'cysW' & 'cysP')	count_by_substrate	Resource Acquisition:Substrate uptake:S compound transport	Resource Acquisition	Substrate uptake	S compound transport	Resource Acquisition:Substrate uptake:S compound transport	Resource Acquisition:Substrate uptake:S compound transport	('sbp' & 'cysU' & 'cysA' & 'cysW' & 'cysP')	'cysW'	K02047	NA	3.A.1.6.1;3.A.1.6.3;3.A.1.6.7	sulfate transport system permease protein	NA
sulfonate	ssu_key	('ssuA')	count_by_substrate	Resource Acquisition:Substrate uptake:S compound transport	Resource Acquisition	Substrate uptake	S compound transport	Resource Acquisition:Substrate uptake:S compound transport	Resource Acquisition:Substrate uptake:S compound transport	('ssuA')	'ssuA'	K15553	NA	3.A.1.17.2	sulfonate transport system substrate-binding protein	NA
sulfonate	ssu_full	('ssuB' & 'ssuC' & 'ssuA')	count_by_substrate	Resource Acquisition:Substrate uptake:S compound transport	Resource Acquisition	Substrate uptake	S compound transport	Resource Acquisition:Substrate uptake:S compound transport	Resource Acquisition:Substrate uptake:S compound transport	('ssuB' & 'ssuC' & 'ssuA')	'ssuC'	K15554	NA	3.A.1.17.2	sulfonate transport system permease protein	NA
sulfonate	ssu_full	('ssuB' & 'ssuC' & 'ssuA')	count_by_substrate	Resource Acquisition:Substrate uptake:S compound transport	Resource Acquisition	Substrate uptake	S compound transport	Resource Acquisition:Substrate uptake:S compound transport	Resource Acquisition:Substrate uptake:S compound transport	('ssuB' & 'ssuC' & 'ssuA')	'ssuB'	K15555	3.6.3.-	3.A.1.17.2	sulfonate transport system ATP-binding protein [EC:3.6.3.-]	NA
tartrate	ttdT	('ttdT')	count_by_substrate	Resource Acquisition:Substrate uptake:carboxylate transport	Resource Acquisition	Substrate uptake	carboxylate transport	Resource Acquisition:Substrate uptake:carboxylate transport:dicarboxylate transport	Resource Acquisition:Substrate uptake:carboxylate transport:dicarboxylate transport	('ttdT')	'ttdT'	K11106	NA	2.A.47.3.3_P39414	L-tartrate/succinate antiporter	NA
taurine	tau_key	('tauA')	count_by_substrate	Resource Acquisition:Substrate uptake:osmolyte transport	Resource Acquisition	Substrate uptake	osmolyte transport	Resource Acquisition:Substrate uptake:osmolyte transport	Resource Acquisition:Substrate uptake:osmolyte transport	('tauA')	'tauA'	K15551	NA	3.A.1.17.1;3.A.1.17.4	taurine transport system substrate-binding protein	NA
taurine	tau_full	('tauB' & 'tauC' & 'tauA')	count_by_substrate	Resource Acquisition:Substrate uptake:osmolyte transport	Resource Acquisition	Substrate uptake	osmolyte transport	Resource Acquisition:Substrate uptake:osmolyte transport	Resource Acquisition:Substrate uptake:osmolyte transport	('tauB' & 'tauC' & 'tauA')	'tauB'	K10831	3.6.3.36	3.A.1.17.1;3.A.1.17.4	taurine transport system ATP-binding protein [EC:3.6.3.36]	NA
taurine	tau_full	('tauB' & 'tauC' & 'tauA')	count_by_substrate	Resource Acquisition:Substrate uptake:osmolyte transport	Resource Acquisition	Substrate uptake	osmolyte transport	Resource Acquisition:Substrate uptake:osmolyte transport	Resource Acquisition:Substrate uptake:osmolyte transport	('tauB' & 'tauC' & 'tauA')	'tauC'	K15552	NA	3.A.1.17.1;3.A.1.17.4	taurine transport system permease protein	NA
teichoic acid	tag_key	('tagG')	count_by_substrate	Resource Acquisition:Substrate uptake:lipid transport	Resource Acquisition	Substrate uptake	lipid transport	Resource Acquisition:Substrate uptake:lipid transport:cell membrane lipid transport	Resource Acquisition:Substrate uptake:lipid transport:cell membrane lipid transport	('tagG')	'tagG'	K09692	NA	3.A.1.104	teichoic acid transport system permease protein	NA
teichoic acid	tag_full	('tagH' & 'tagG')	count_by_substrate	Resource Acquisition:Substrate uptake:lipid transport	Resource Acquisition	Substrate uptake	lipid transport	Resource Acquisition:Substrate uptake:lipid transport:cell membrane lipid transport	Resource Acquisition:Substrate uptake:lipid transport:cell membrane lipid transport	('tagH' & 'tagG')	'tagH'	K09693	3.6.3.40	3.A.1.104	teichoic acid transport system ATP-binding protein [EC:3.6.3.40]	NA
teichuronic acid	tuaB	('tuaB')	count_by_substrate	NA	NA	NA	NA	NA	NA	('tuaB')	'tuaB'	K16694	NA	2.A.66.2.6	teichuronic acid exporter	NA
tellurite	tehA	('tehA')	count_by_substrate	NA	NA	NA	NA	NA	NA	('tehA')	'tehA'	K03304	NA	2.A.16.1	tellurite resistance protein	NA
thiamine	thi_full	('thiQ' & 'thiP' & 'thiB')	count_by_substrate	Resource Acquisition:Substrate uptake:vitamin transport	Resource Acquisition	Substrate uptake	vitamin transport	Resource Acquisition:Substrate uptake:vitamin transport:vitamin B transport	Resource Acquisition:Substrate uptake:vitamin transport:vitamin B transport	('thiQ' & 'thiP' & 'thiB')	'thiQ'	K02062	NA	3.A.1.19.2_Q73RE4	thiamine transport system ATP-binding protein	NA
thiamine	thi_full	('thiQ' & 'thiP' & 'thiB')	count_by_substrate	Resource Acquisition:Substrate uptake:vitamin transport	Resource Acquisition	Substrate uptake	vitamin transport	Resource Acquisition:Substrate uptake:vitamin transport:vitamin B transport	Resource Acquisition:Substrate uptake:vitamin transport:vitamin B transport	('thiQ' & 'thiP' & 'thiB')	'thiP'	K02063	NA	3.A.1.19.2_Q73RE5	thiamine transport system permease protein	NA
thiamine	thi_full	('thiQ' & 'thiP' & 'thiB')	count_by_substrate	Resource Acquisition:Substrate uptake:vitamin transport	Resource Acquisition	Substrate uptake	vitamin transport	Resource Acquisition:Substrate uptake:vitamin transport:vitamin B transport	Resource Acquisition:Substrate uptake:vitamin transport:vitamin B transport	('thiQ' & 'thiP' & 'thiB')	'thiB'	K02064	NA	3.A.1.19.2_Q73RE6	thiamine transport system substrate-binding protein	NA
thiamine	thiT	('thiT')	count_by_substrate	Resource Acquisition:Substrate uptake:vitamin transport	Resource Acquisition	Substrate uptake	vitamin transport	Resource Acquisition:Substrate uptake:vitamin transport:vitamin B transport	Resource Acquisition:Substrate uptake:vitamin transport:vitamin B transport	('thiT')	'thiT'	K16789	NA	2.A.88.3	thiamine transporter	NA
thiol	cyd_full	('cydC' & 'cydD' & 'cydCD')	count_by_substrate	NA	NA	NA	NA	NA	NA	('cydC' & 'cydD' & 'cydCD')	'cydC'	K16012	NA	3.A.1.129.1_P23886	ATP-binding cassette, subfamily C, bacterial CydC	NA
thiol	cyd_full	('cydC' & 'cydD' & 'cydCD')	count_by_substrate	NA	NA	NA	NA	NA	NA	('cydC' & 'cydD' & 'cydCD')	'cydD'	K16013	NA	3.A.1.129.1_P29018	ATP-binding cassette, subfamily C, bacterial CydD	NA
thiol	cyd_full	('cydC' & 'cydD' & 'cydCD')	count_by_substrate	NA	NA	NA	NA	NA	NA	('cydC' & 'cydD' & 'cydCD')	'cydCD'	K16014	NA	3.A.1.129	ATP-binding cassette, subfamily C, bacterial CydCD	NA
threonine	tdcC	('tdcC')	count_by_substrate	Resource Acquisition:Substrate uptake:free amino acids transport	Resource Acquisition	Substrate uptake	free amino acids transport	Resource Acquisition:Substrate uptake:free amino acids transport	Resource Acquisition:Substrate uptake:free amino acids transport	('tdcC')	'tdcC'	K03838	NA	2.A.42.2.2_P0AAD8	threonine transporter	NA
threonine	rhtC	('rhtC')	count_by_substrate	Resource Acquisition:Substrate uptake:free amino acids transport	Resource Acquisition	Substrate uptake	free amino acids transport	Resource Acquisition:Substrate uptake:free amino acids transport	Resource Acquisition:Substrate uptake:free amino acids transport	('rhtC')	'rhtC'	K05835	NA	2.A.76.1.2_P0AG38	threonine efflux protein	NA
threonine;homoserine	rhtA	('rhtA')	count_by_substrate	Resource Acquisition	Resource Acquisition	NA	NA	Resource Acquisition	Resource Acquisition	('rhtA')	'rhtA'	K11939	NA	2.A.7.3.6_P0AA67	inner membrane transporter RhtA	NA
trehalose	treE_partial	('treEIIA' | 'treEIIB' | 'treEIIC')	count_by_substrate	Resource Acquisition:Substrate uptake:osmolyte transport	Resource Acquisition	Substrate uptake	osmolyte transport	Resource Acquisition:Substrate uptake:osmolyte transport	Resource Acquisition:Substrate uptake:osmolyte transport	('treEIIA' | 'treEIIB' | 'treEIIC')	'treEIIA'	K02817	2.7.1.69	4.A.1.2.13_Q720G7;4.A.1.2.4_P36672;4.A.1.2.8_P39794	PTS system, trehalose-specific IIA component [EC:2.7.1.69]	NA
trehalose	treE_partial	('treEIIA' | 'treEIIB' | 'treEIIC')	count_by_substrate	Resource Acquisition:Substrate uptake:osmolyte transport	Resource Acquisition	Substrate uptake	osmolyte transport	Resource Acquisition:Substrate uptake:osmolyte transport	Resource Acquisition:Substrate uptake:osmolyte transport	('treEIIA' | 'treEIIB' | 'treEIIC')	'treEIIB'	K02818	2.7.1.69	4.A.1.2.13_Q720G7;4.A.1.2.4_P36672;4.A.1.2.8_P39794	PTS system, trehalose-specific IIB component [EC:2.7.1.69]	NA
trehalose	treE_partial	('treEIIA' | 'treEIIB' | 'treEIIC')	count_by_substrate	Resource Acquisition:Substrate uptake:osmolyte transport	Resource Acquisition	Substrate uptake	osmolyte transport	Resource Acquisition:Substrate uptake:osmolyte transport	Resource Acquisition:Substrate uptake:osmolyte transport	('treEIIA' | 'treEIIB' | 'treEIIC')	'treEIIC'	K02819	NA	4.A.1.2.13_Q720G7;4.A.1.2.4_P36672;4.A.1.2.8_P39794	PTS system, trehalose-specific IIC component	NA
trehalose;maltose;sucrose	agl_full	('aglE' & 'aglF' & 'aglG' & ('aglK' | 'msmX'))	count_by_substrate	Resource Acquisition	Resource Acquisition	NA	NA	Resource Acquisition	Resource Acquisition	('aglE' & 'aglF' & 'aglG' & ('aglK' | 'msmX'))	'aglE'	K10232	NA	3.A.1.1.32_Q55471;3.A.1.1.8_Q9Z3R5	alpha-glucoside transport system substrate-binding protein	NA
trehalose;maltose;sucrose	agl_full	('aglE' & 'aglF' & 'aglG' & ('aglK' | 'msmX'))	count_by_substrate	Resource Acquisition	Resource Acquisition	NA	NA	Resource Acquisition	Resource Acquisition	('aglE' & 'aglF' & 'aglG' & ('aglK' | 'msmX'))	'aglF'	K10233	NA	3.A.1.1.32_Q55472;3.A.1.1.8_Q9Z3R6	alpha-glucoside transport system permease protein	NA
trehalose;maltose;sucrose	agl_full	('aglE' & 'aglF' & 'aglG' & ('aglK' | 'msmX'))	count_by_substrate	Resource Acquisition	Resource Acquisition	NA	NA	Resource Acquisition	Resource Acquisition	('aglE' & 'aglF' & 'aglG' & ('aglK' | 'msmX'))	'aglG'	K10234	NA	3.A.1.1.32_Q55473;3.A.1.1.8_Q9Z3R7	alpha-glucoside transport system permease protein	NA
trehalose;maltose;sucrose	agl_full	('aglE' & 'aglF' & 'aglG' & ('aglK' | 'msmX'))	count_by_substrate	Resource Acquisition	Resource Acquisition	NA	NA	Resource Acquisition	Resource Acquisition	('aglE' & 'aglF' & 'aglG' & ('aglK' | 'msmX'))	'aglK'	K10235	NA	3.A.1.1.17_Q9R9Q4;3.A.1.1.4_Q01937;3.A.1.1.8_Q9Z3R9	alpha-glucoside transport system ATP-binding protein	NA
trehalose;maltose;sucrose;palatinose	thu_key	('thuE')	count_by_substrate	Resource Acquisition	Resource Acquisition	NA	NA	Resource Acquisition	Resource Acquisition	('thuE')	'thuE'	K10236	NA	3.A.1.1.12_Q9AI68;3.A.1.1.17_Q9R9Q7;3.A.1.1.19_Q8L126;3.A.1.1.25_Q72H68	trehalose/maltose transport system substrate-binding protein	NA
trehalose;maltose;sucrose;palatinose	thu_full	('thuE' & 'thuF' & 'thuG' & 'malK')	count_by_substrate	Resource Acquisition	Resource Acquisition	NA	NA	Resource Acquisition	Resource Acquisition	('thuE' & 'thuF' & 'thuG' & 'malK')	'thuF'	K10237	NA	3.A.1.1.12_Q9AI67;3.A.1.1.17_Q9R9Q6;3.A.1.1.19_Q8L125;3.A.1.1.25_Q72H67;3.A.1.1.41_G4FGN7	trehalose/maltose transport system permease protein	NA
trehalose;maltose;sucrose;palatinose	thu_full	('thuE' & 'thuF' & 'thuG' & 'malK')	count_by_substrate	Resource Acquisition	Resource Acquisition	NA	NA	Resource Acquisition	Resource Acquisition	('thuE' & 'thuF' & 'thuG' & 'malK')	'thuG'	K10238	NA	3.A.1.1.12_Q9AI66;3.A.1.1.17_Q9R9Q5;3.A.1.1.25_Q72H66	trehalose/maltose transport system permease protein	NA
tricarboxylate	tct_partial	('tctB' | 'tctC' | 'tctA')	count_by_substrate	Resource Acquisition:Substrate uptake:carboxylate transport	Resource Acquisition	Substrate uptake	carboxylate transport	Resource Acquisition:Substrate uptake:carboxylate transport:tricarboxylate transport	Resource Acquisition:Substrate uptake:carboxylate transport:tricarboxylate transport	('tctB' | 'tctC' | 'tctA')	'tctA'	K07793	NA	2.A.80.1.4_S5Y5N9	putative tricarboxylic transport membrane protein	NA
tricarboxylate	tct_partial	('tctB' | 'tctC' | 'tctA')	count_by_substrate	Resource Acquisition:Substrate uptake:carboxylate transport	Resource Acquisition	Substrate uptake	carboxylate transport	Resource Acquisition:Substrate uptake:carboxylate transport:tricarboxylate transport	Resource Acquisition:Substrate uptake:carboxylate transport:tricarboxylate transport	('tctB' | 'tctC' | 'tctA')	'tctB'	K07794	NA	2.A.80.1.4_S5XH28	putative tricarboxylic transport membrane protein	NA
tricarboxylate	tct_partial	('tctB' | 'tctC' | 'tctA')	count_by_substrate	Resource Acquisition:Substrate uptake:carboxylate transport	Resource Acquisition	Substrate uptake	carboxylate transport	Resource Acquisition:Substrate uptake:carboxylate transport:tricarboxylate transport	Resource Acquisition:Substrate uptake:carboxylate transport:tricarboxylate transport	('tctB' | 'tctC' | 'tctA')	'tctC'	K07795	NA	2.A.80.1.4_S5XTE7	putative tricarboxylic transport membrane protein	NA
tryptophan	mtr-2	('mtr')	count_by_substrate	Resource Acquisition:Substrate uptake:free amino acids transport	Resource Acquisition	Substrate uptake	free amino acids transport	Resource Acquisition:Substrate uptake:free amino acids transport	Resource Acquisition:Substrate uptake:free amino acids transport	('mtr')	'mtr'	K03835	NA	2.A.42.1.2_P0AAD2;2.A.42.1.5_Q5NFU3	tryptophan-specific transport protein	NA
tryptophan	tnaB	('tnaB')	count_by_substrate	Resource Acquisition:Substrate uptake:free amino acids transport	Resource Acquisition	Substrate uptake	free amino acids transport	Resource Acquisition:Substrate uptake:free amino acids transport	Resource Acquisition:Substrate uptake:free amino acids transport	('tnaB')	'tnaB'	K03836	NA	2.A.42.1.3_P23173	low affinity tryptophan permease	NA
tryptophan	tc.nss	('tc.nss')	count_by_substrate	Resource Acquisition:Substrate uptake:free amino acids transport	Resource Acquisition	Substrate uptake	free amino acids transport	Resource Acquisition:Substrate uptake:free amino acids transport	Resource Acquisition:Substrate uptake:free amino acids transport	('tc.nss')	'tc.nss'	K03308	NA	2.A.22.4.1_O50649;2.A.22.4.3_Q8NRL8;2.A.22.5.2_Q8RHM5	neurotransmitter:Na+ symporter, NSS family	NA
tryptophan	trp_full	('trpA' & 'trpP' & 'trpS')	count_by_substrate	Resource Acquisition:Substrate uptake:free amino acids transport	Resource Acquisition	Substrate uptake	free amino acids transport	Resource Acquisition:Substrate uptake:free amino acids transport	Resource Acquisition:Substrate uptake:free amino acids transport	('trpA' & 'trpP' & 'trpS')	'trpS'	K01989	NA	3.A.1.34.1_Q99ZY6	putative ABC transport system substrate-binding protein	NA
tryptophan	trp_full	('trpA' & 'trpP' & 'trpS')	count_by_substrate	Resource Acquisition:Substrate uptake:free amino acids transport	Resource Acquisition	Substrate uptake	free amino acids transport	Resource Acquisition:Substrate uptake:free amino acids transport	Resource Acquisition:Substrate uptake:free amino acids transport	('trpA' & 'trpP' & 'trpS')	'trpP'	K05832	NA	3.A.1.34.1_Q99ZY4	putative ABC transport system permease protein	NA
tryptophan	trp_full	('trpA' & 'trpP' & 'trpS')	count_by_substrate	Resource Acquisition:Substrate uptake:free amino acids transport	Resource Acquisition	Substrate uptake	free amino acids transport	Resource Acquisition:Substrate uptake:free amino acids transport	Resource Acquisition:Substrate uptake:free amino acids transport	('trpA' & 'trpP' & 'trpS')	'trpA'	K05833	NA	3.A.1.34.1_Q99ZY3	putative ABC transport system ATP-binding protein	NA
tungstate	tup_key	('tupA')	count_by_substrate	Resource Acquisition:Substrate uptake:ion transport	Resource Acquisition	Substrate uptake	ion transport	Resource Acquisition:Substrate uptake:ion transport:inorganic transport	Resource Acquisition:Substrate uptake:ion transport:inorganic ion transport	('tupA')	'tupA'	K05772	NA	3.A.1.6.2;3.A.1.6.4	tungstate transport system substrate-binding protein	NA
tungstate	tup_full	('tupA' & 'tupB' & 'tupC')	count_by_substrate	Resource Acquisition:Substrate uptake:ion transport	Resource Acquisition	Substrate uptake	ion transport	Resource Acquisition:Substrate uptake:ion transport:inorganic transport	Resource Acquisition:Substrate uptake:ion transport:inorganic ion transport	('tupA' & 'tupB' & 'tupC')	'tupB'	K05773	NA	3.A.1.6.2;3.A.1.6.4	tungstate transport system permease protein	NA
tungstate	tup_full	('tupA' & 'tupB' & 'tupC')	count_by_substrate	Resource Acquisition:Substrate uptake:ion transport	Resource Acquisition	Substrate uptake	ion transport	Resource Acquisition:Substrate uptake:ion transport:inorganic transport	Resource Acquisition:Substrate uptake:ion transport:inorganic ion transport	('tupA' & 'tupB' & 'tupC')	'tupC'	K06857	3.6.3.55	3.A.1.6.2;3.A.1.6.4	tungstate transport system ATP-binding protein [EC:3.6.3.55]	NA
tyrosine	tyrP	('tyrP')	count_by_substrate	Resource Acquisition:Substrate uptake:free amino acids transport	Resource Acquisition	Substrate uptake	free amino acids transport	Resource Acquisition:Substrate uptake:free amino acids transport	Resource Acquisition:Substrate uptake:free amino acids transport	('tyrP')	'tyrP'	K03834	NA	2.A.42.1.1_P0AAD4;2.A.42.1.5_Q5NFU3	tyrosine-specific transport protein	NA
tyrosine	tutB	('tutB')	count_by_substrate	Resource Acquisition:Substrate uptake:free amino acids transport	Resource Acquisition	Substrate uptake	free amino acids transport	Resource Acquisition:Substrate uptake:free amino acids transport	Resource Acquisition:Substrate uptake:free amino acids transport	('tutB')	'tutB'	K03318	NA	2.A.42.1.4_Q47825	tyrosine permease	NA
uracil	uraA	('uraA')	count_by_substrate	Resource Acquisition:Substrate uptake:nucleic acid component transport	Resource Acquisition	Substrate uptake	nucleic acid component transport	Resource Acquisition:Substrate uptake:nucleic acid component transport:nucleobase transport	Resource Acquisition:Substrate uptake:nucleic acid component transport:nucleobase transport	('uraA')	'uraA'	K02824	NA	2.A.40.1.1_P0AGM7;2.A.40.1.2_Q9CF78;2.A.40.1.4_P39766	uracil permease	NA
urea	utp	('utp')	count_by_substrate	Resource Acquisition:Substrate uptake:N compound transport	Resource Acquisition	Substrate uptake	N compound transport	Resource Acquisition:Substrate uptake:N compound:urea transport	Resource Acquisition:Substrate uptake:N compound transport:urea transport	('utp')	'utp'	K08717	NA	1.A.28.2	urea transporter	NA
urea	urt_key	('urtA')	count_by_substrate	Resource Acquisition:Substrate uptake:N compound transport	Resource Acquisition	Substrate uptake	N compound transport	Resource Acquisition:Substrate uptake:N compound:urea transport	Resource Acquisition:Substrate uptake:N compound transport:urea transport	('urtA')	'urtA'	K11959	NA	3.A.1.4.4;3.A.1.4.5	urea transport system substrate-binding protein	NA
urea	urt_full	('urtB' & 'urtD' & 'urtE' & 'urtA' & 'urtC')	count_by_substrate	Resource Acquisition:Substrate uptake:N compound transport	Resource Acquisition	Substrate uptake	N compound transport	Resource Acquisition:Substrate uptake:N compound:urea transport	Resource Acquisition:Substrate uptake:N compound transport:urea transport	('urtB' & 'urtD' & 'urtE' & 'urtA' & 'urtC')	'urtB'	K11960	NA	3.A.1.4.4;3.A.1.4.5	urea transport system permease protein	NA
urea	urt_full	('urtB' & 'urtD' & 'urtE' & 'urtA' & 'urtC')	count_by_substrate	Resource Acquisition:Substrate uptake:N compound transport	Resource Acquisition	Substrate uptake	N compound transport	Resource Acquisition:Substrate uptake:N compound:urea transport	Resource Acquisition:Substrate uptake:N compound transport:urea transport	('urtB' & 'urtD' & 'urtE' & 'urtA' & 'urtC')	'urtC'	K11961	NA	3.A.1.4.4;3.A.1.4.5	urea transport system permease protein	NA
urea	urt_full	('urtB' & 'urtD' & 'urtE' & 'urtA' & 'urtC')	count_by_substrate	Resource Acquisition:Substrate uptake:N compound transport	Resource Acquisition	Substrate uptake	N compound transport	Resource Acquisition:Substrate uptake:N compound:urea transport	Resource Acquisition:Substrate uptake:N compound transport:urea transport	('urtB' & 'urtD' & 'urtE' & 'urtA' & 'urtC')	'urtD'	K11962	NA	3.A.1.4.4;3.A.1.4.5	urea transport system ATP-binding protein	NA
urea	urt_full	('urtB' & 'urtD' & 'urtE' & 'urtA' & 'urtC')	count_by_substrate	Resource Acquisition:Substrate uptake:N compound transport	Resource Acquisition	Substrate uptake	N compound transport	Resource Acquisition:Substrate uptake:N compound:urea transport	Resource Acquisition:Substrate uptake:N compound transport:urea transport	('urtB' & 'urtD' & 'urtE' & 'urtA' & 'urtC')	'urtE'	K11963	NA	3.A.1.4.4;3.A.1.4.5	urea transport system ATP-binding protein	NA
uric acid	pucJ	('pucJ')	count_by_substrate	Resource Acquisition:Substrate uptake:N compound transport	Resource Acquisition	Substrate uptake	N compound transport	Resource Acquisition:Substrate uptake:N compound:uric acid transport	Resource Acquisition:Substrate uptake:N compound transport:uric acid transport	('pucJ')	'pucJ'	K16170	NA	2.A.40.3.2	uric acid permease	NA
valine;alanine;histidine;arginine;lysine	arg_full	('arg1' & 'arg2' & 'arg3' & 'arg4')	count_by_substrate	Resource Acquisition	Resource Acquisition	NA	NA	Resource Acquisition	Resource Acquisition	('arg1' & 'arg2' & 'arg3' & 'arg4')	'arg1'	K23055	NA	3.A.1.3.23	lysine/arginine/ornithine/histidine/octopine transport system substrate-binding protein	NA
valine;alanine;histidine;arginine;lysine	arg_full	('arg1' & 'arg2' & 'arg3' & 'arg4')	count_by_substrate	Resource Acquisition	Resource Acquisition	NA	NA	Resource Acquisition	Resource Acquisition	('arg1' & 'arg2' & 'arg3' & 'arg4')	'arg2'	K23056	NA	3.A.1.3.23	lysine/arginine/ornithine/histidine/octopine transport system permease protein	NA
valine;alanine;histidine;arginine;lysine	arg_full	('arg1' & 'arg2' & 'arg3' & 'arg4')	count_by_substrate	Resource Acquisition	Resource Acquisition	NA	NA	Resource Acquisition	Resource Acquisition	('arg1' & 'arg2' & 'arg3' & 'arg4')	'arg3'	K23057	NA	3.A.1.3.23	lysine/arginine/ornithine/histidine/octopine transport system permease protein	NA
valine;alanine;histidine;arginine;lysine	arg_full	('arg1' & 'arg2' & 'arg3' & 'arg4')	count_by_substrate	Resource Acquisition	Resource Acquisition	NA	NA	Resource Acquisition	Resource Acquisition	('arg1' & 'arg2' & 'arg3' & 'arg4')	'arg4'	K23058	7.4.2.1	3.A.1.3.23	lysine/arginine/ornithine/histidine/octopine transport system ATP-binding protein [EC:7.4.2.1]	NA
vitamin B	ydjE	('ydjE')	count_by_substrate	Resource Acquisition:Substrate uptake:vitamin transport	Resource Acquisition	Substrate uptake	vitamin transport	Resource Acquisition:Substrate uptake:vitamin transport:vitamin B transport	Resource Acquisition:Substrate uptake:vitamin transport:vitamin B transport	('ydjE')	'ydjE'	K08369	NA	2.A.1.82.4_O34691	MFS transporter, putative metabolite:H+ symporter	NA
vitamin B	niaX	('niaX')	count_by_substrate	Resource Acquisition:Substrate uptake:vitamin transport	Resource Acquisition	Substrate uptake	vitamin transport	Resource Acquisition:Substrate uptake:vitamin transport:vitamin B transport	Resource Acquisition:Substrate uptake:vitamin transport:vitamin B transport	('niaX')	'niaX'	K16788	NA	2.A.88.5.1_Q99Z31;2.A.88.5.2_A2RKV5	niacin transporter	NA
vitamin B12	btuB	('btuB')	count_by_substrate	Resource Acquisition:Substrate uptake:vitamin transport	Resource Acquisition	Substrate uptake	vitamin transport	Resource Acquisition:Substrate uptake:vitamin transport:vitamin B transport	Resource Acquisition:Substrate uptake:vitamin transport:vitamin B transport	('btuB')	'btuB'	K16092	NA	1.B.14.3.1_P06129	vitamin B12 transporter	NA
vitamin B12	btu_key	('btuF')	count_by_substrate	Resource Acquisition:Substrate uptake:vitamin transport	Resource Acquisition	Substrate uptake	vitamin transport	Resource Acquisition:Substrate uptake:vitamin transport:vitamin B transport	Resource Acquisition:Substrate uptake:vitamin transport:vitamin B transport	('btuF')	'btuF'	K06858	NA	3.A.1.13.1_Q8ZRP7	vitamin B12 transport system substrate-binding protein	NA
vitamin B12	btu_full	('btuC' & 'btuD' & 'btuF')	count_by_substrate	Resource Acquisition:Substrate uptake:vitamin transport	Resource Acquisition	Substrate uptake	vitamin transport	Resource Acquisition:Substrate uptake:vitamin transport:vitamin B transport	Resource Acquisition:Substrate uptake:vitamin transport:vitamin B transport	('btuC' & 'btuD' & 'btuF')	'btuC'	K06073	NA	3.A.1.13.1_P06609	vitamin B12 transport system permease protein	NA
vitamin B12	btu_full	('btuC' & 'btuD' & 'btuF')	count_by_substrate	Resource Acquisition:Substrate uptake:vitamin transport	Resource Acquisition	Substrate uptake	vitamin transport	Resource Acquisition:Substrate uptake:vitamin transport:vitamin B transport	Resource Acquisition:Substrate uptake:vitamin transport:vitamin B transport	('btuC' & 'btuD' & 'btuF')	'btuD'	K06074	3.6.3.33	3.A.1.13.1_P06611	vitamin B12 transport system ATP-binding protein [EC:3.6.3.33]	NA
xanthine	xanQ	('xanQ')	count_by_substrate	Resource Acquisition:Substrate uptake:nucleic acid component transport	Resource Acquisition	Substrate uptake	nucleic acid component transport	Resource Acquisition:Substrate uptake:nucleic acid component transport:nucleobase transport	Resource Acquisition:Substrate uptake:nucleic acid component transport:nucleobase transport	('xanQ')	'xanQ'	K16346	NA	2.A.40.4.3	xanthine permease XanQ	NA
xanthine	xanP	('xanP')	count_by_substrate	Resource Acquisition:Substrate uptake:nucleic acid component transport	Resource Acquisition	Substrate uptake	nucleic acid component transport	Resource Acquisition:Substrate uptake:nucleic acid component transport:nucleobase transport	Resource Acquisition:Substrate uptake:nucleic acid component transport:nucleobase transport	('xanP')	'xanP'	K16345	NA	2.A.40.4.2	xanthine permease XanP	NA
xanthosine	xapB	('xapB')	count_by_substrate	Resource Acquisition:Substrate uptake:nucleic acid component transport	Resource Acquisition	Substrate uptake	nucleic acid component transport	Resource Acquisition:Substrate uptake:nucleic acid component transport:ribonucleoside transport	Resource Acquisition:Substrate uptake:nucleic acid component transport:ribonucleoside transport	('xapB')	'xapB'	K11537	NA	2.A.1.10.1_P0AFF4;2.A.1.10.2_P45562	MFS transporter, NHS family, xanthosine permease	NA
xylan and heteroxylan	GH116	('GH116')	count_by_substrate	Resource Acquisition:Substrate degradation:complex carbohydrate depolymerization	Resource Acquisition	Substrate degradation	complex carbohydrate depolymerization	Resource Acquisition:Substrate degradation:complex carbohydrate depolymerization:xylan and heteroxylan breakdown	Resource Acquisition:Substrate degradation:complex carbohydrate depolymerization:xylan and heteroxylan breakdown	('GH116')	'GH116'	K17108	NA	NA	glycoside hydrolase CAZy family 116	NA
xylan and heteroxylan	GH43	('GH43')	count_by_substrate	Resource Acquisition:Substrate degradation:complex carbohydrate depolymerization	Resource Acquisition	Substrate degradation	complex carbohydrate depolymerization	Resource Acquisition:Substrate degradation:complex carbohydrate depolymerization:xylan and heteroxylan breakdown	Resource Acquisition:Substrate degradation:complex carbohydrate depolymerization:xylan and heteroxylan breakdown	('GH43')	'GH43'	K01198	NA	NA	glycoside hydrolase CAZy family 43	NA
xylan and heteroxylan	GH43	('GH43')	count_by_substrate	Resource Acquisition:Substrate degradation:complex carbohydrate depolymerization	Resource Acquisition	Substrate degradation	complex carbohydrate depolymerization	Resource Acquisition:Substrate degradation:complex carbohydrate depolymerization:xylan and heteroxylan breakdown	Resource Acquisition:Substrate degradation:complex carbohydrate depolymerization:xylan and heteroxylan breakdown	('GH43')	'GH43'	K06113	NA	NA	glycoside hydrolase CAZy family 43	NA
xylan and heteroxylan	GH43	('GH43')	count_by_substrate	Resource Acquisition:Substrate degradation:complex carbohydrate depolymerization	Resource Acquisition	Substrate degradation	complex carbohydrate depolymerization	Resource Acquisition:Substrate degradation:complex carbohydrate depolymerization:xylan and heteroxylan breakdown	Resource Acquisition:Substrate degradation:complex carbohydrate depolymerization:xylan and heteroxylan breakdown	('GH43')	'GH43'	K12685	NA	NA	glycoside hydrolase CAZy family 43	NA
xylan and heteroxylan	GH39	('GH39')	count_by_substrate	Resource Acquisition:Substrate degradation:complex carbohydrate depolymerization	Resource Acquisition	Substrate degradation	complex carbohydrate depolymerization	Resource Acquisition:Substrate degradation:complex carbohydrate depolymerization:xylan and heteroxylan breakdown	Resource Acquisition:Substrate degradation:complex carbohydrate depolymerization:xylan and heteroxylan breakdown	('GH39')	'GH39'	K01219	NA	NA	glycoside hydrolase CAZy family 39	NA
xylan and heteroxylan	GH30	('GH30')	count_by_substrate	Resource Acquisition:Substrate degradation:complex carbohydrate depolymerization	Resource Acquisition	Substrate degradation	complex carbohydrate depolymerization	Resource Acquisition:Substrate degradation:complex carbohydrate depolymerization:xylan and heteroxylan breakdown	Resource Acquisition:Substrate degradation:complex carbohydrate depolymerization:xylan and heteroxylan breakdown	('GH30')	'GH30'	K01201	NA	NA	glycoside hydrolase CAZy family 30	NA
xylitol	xlt_full	('xltA' & 'xltB' & 'xltC')	count_by_substrate	Resource Acquisition:Substrate uptake:carbohydrate transport	Resource Acquisition	Substrate uptake	carbohydrate transport	Resource Acquisition:Substrate uptake:carbohydrate transport:sugar alcohol transport	Resource Acquisition:Substrate uptake:carbohydrate transport:sugar alcohol transport	('xltA' & 'xltB' & 'xltC')	'xltC'	K17205	NA	3.A.1.2.15_A8H4W5	putative xylitol transport system substrate-binding protein	NA
xylitol	xlt_full	('xltA' & 'xltB' & 'xltC')	count_by_substrate	Resource Acquisition:Substrate uptake:carbohydrate transport	Resource Acquisition	Substrate uptake	carbohydrate transport	Resource Acquisition:Substrate uptake:carbohydrate transport:sugar alcohol transport	Resource Acquisition:Substrate uptake:carbohydrate transport:sugar alcohol transport	('xltA' & 'xltB' & 'xltC')	'xltB'	K17206	NA	3.A.1.2.15_A8H4W6	putative xylitol transport system permease protein	NA
xylitol	xlt_full	('xltA' & 'xltB' & 'xltC')	count_by_substrate	Resource Acquisition:Substrate uptake:carbohydrate transport	Resource Acquisition	Substrate uptake	carbohydrate transport	Resource Acquisition:Substrate uptake:carbohydrate transport:sugar alcohol transport	Resource Acquisition:Substrate uptake:carbohydrate transport:sugar alcohol transport	('xltA' & 'xltB' & 'xltC')	'xltA'	K17207	NA	3.A.1.2.15_A8H4W7	putative xylitol transport system ATP-binding protein	NA
xylobiose	bxl_key	('bxlE')	count_by_substrate	Resource Acquisition:Substrate uptake:carbohydrate transport	Resource Acquisition	Substrate uptake	carbohydrate transport	Resource Acquisition:Substrate uptake:carbohydrate transport:oligosaccharide transport	Resource Acquisition:Substrate uptake:carbohydrate transport:oligosaccharide transport:disaccharide transport	('bxlE')	'bxlE'	K17326	NA	3.A.1.1.21_Q9L027	xylobiose transport system substrate-binding protein	NA
xylobiose	bxl_full	('bxlE' & 'bxlF' & 'bxlG')	count_by_substrate	Resource Acquisition:Substrate uptake:carbohydrate transport	Resource Acquisition	Substrate uptake	carbohydrate transport	Resource Acquisition:Substrate uptake:carbohydrate transport:oligosaccharide transport	Resource Acquisition:Substrate uptake:carbohydrate transport:oligosaccharide transport:disaccharide transport	('bxlE' & 'bxlF' & 'bxlG')	'bxlF'	K17327	NA	3.A.1.1.21_Q9L026	xylobiose transport system permease protein	NA
xylobiose	bxl_full	('bxlE' & 'bxlF' & 'bxlG')	count_by_substrate	Resource Acquisition:Substrate uptake:carbohydrate transport	Resource Acquisition	Substrate uptake	carbohydrate transport	Resource Acquisition:Substrate uptake:carbohydrate transport:oligosaccharide transport	Resource Acquisition:Substrate uptake:carbohydrate transport:oligosaccharide transport:disaccharide transport	('bxlE' & 'bxlF' & 'bxlG')	'bxlG'	K17328	NA	3.A.1.1.21	xylobiose transport system permease protein	NA
xyloglucan	GH31	('GH31')	count_by_substrate	Resource Acquisition:Substrate degradation:complex carbohydrate depolymerization	Resource Acquisition	Substrate degradation	complex carbohydrate depolymerization	Resource Acquisition:Substrate degradation:complex carbohydrate depolymerization:xyloglucan breakdown	Resource Acquisition:Substrate degradation:complex carbohydrate depolymerization:xyloglucan breakdown	('GH31')	'GH31'	K01187	NA	NA	glycoside hydrolase CAZy family 31	NA
xyloglucan	GH31	('GH31')	count_by_substrate	Resource Acquisition:Substrate degradation:complex carbohydrate depolymerization	Resource Acquisition	Substrate degradation	complex carbohydrate depolymerization	Resource Acquisition:Substrate degradation:complex carbohydrate depolymerization:xyloglucan breakdown	Resource Acquisition:Substrate degradation:complex carbohydrate depolymerization:xyloglucan breakdown	('GH31')	'GH31'	K01811	NA	NA	glycoside hydrolase CAZy family 31	NA
xyloglucan	GH31	('GH31')	count_by_substrate	Resource Acquisition:Substrate degradation:complex carbohydrate depolymerization	Resource Acquisition	Substrate degradation	complex carbohydrate depolymerization	Resource Acquisition:Substrate degradation:complex carbohydrate depolymerization:xyloglucan breakdown	Resource Acquisition:Substrate degradation:complex carbohydrate depolymerization:xyloglucan breakdown	('GH31')	'GH31'	K03466	NA	NA	glycoside hydrolase CAZy family 31	NA
xyloglucan	GH31	('GH31')	count_by_substrate	Resource Acquisition:Substrate degradation:complex carbohydrate depolymerization	Resource Acquisition	Substrate degradation	complex carbohydrate depolymerization	Resource Acquisition:Substrate degradation:complex carbohydrate depolymerization:xyloglucan breakdown	Resource Acquisition:Substrate degradation:complex carbohydrate depolymerization:xyloglucan breakdown	('GH31')	'GH31'	K05546	NA	NA	glycoside hydrolase CAZy family 31	NA
xyloglucan	GH31	('GH31')	count_by_substrate	Resource Acquisition:Substrate degradation:complex carbohydrate depolymerization	Resource Acquisition	Substrate degradation	complex carbohydrate depolymerization	Resource Acquisition:Substrate degradation:complex carbohydrate depolymerization:xyloglucan breakdown	Resource Acquisition:Substrate degradation:complex carbohydrate depolymerization:xyloglucan breakdown	('GH31')	'GH31'	K07752	NA	NA	glycoside hydrolase CAZy family 31	NA
xyloglucan	GH31	('GH31')	count_by_substrate	Resource Acquisition:Substrate degradation:complex carbohydrate depolymerization	Resource Acquisition	Substrate degradation	complex carbohydrate depolymerization	Resource Acquisition:Substrate degradation:complex carbohydrate depolymerization:xyloglucan breakdown	Resource Acquisition:Substrate degradation:complex carbohydrate depolymerization:xyloglucan breakdown	('GH31')	'GH31'	K12317	NA	NA	glycoside hydrolase CAZy family 31	NA
xyloglucan	GH31	('GH31')	count_by_substrate	Resource Acquisition:Substrate degradation:complex carbohydrate depolymerization	Resource Acquisition	Substrate degradation	complex carbohydrate depolymerization	Resource Acquisition:Substrate degradation:complex carbohydrate depolymerization:xyloglucan breakdown	Resource Acquisition:Substrate degradation:complex carbohydrate depolymerization:xyloglucan breakdown	('GH31')	'GH31'	K15922	NA	NA	glycoside hydrolase CAZy family 31	NA
xyloglucan	GH31	('GH31')	count_by_substrate	Resource Acquisition:Substrate degradation:complex carbohydrate depolymerization	Resource Acquisition	Substrate degradation	complex carbohydrate depolymerization	Resource Acquisition:Substrate degradation:complex carbohydrate depolymerization:xyloglucan breakdown	Resource Acquisition:Substrate degradation:complex carbohydrate depolymerization:xyloglucan breakdown	('GH31')	'GH31'	K22307	NA	NA	glycoside hydrolase CAZy family 31	NA
xyloglucan;mixed linkage glucan	GH16	('GH16')	count_by_substrate	Resource Acquisition	Resource Acquisition	NA	NA	Resource Acquisition	Resource Acquisition	('GH16')	'GH16'	K16559	NA	NA	glycoside hydrolase CAZy family 16	NA
xylose	xyl_key	('xylF')	count_by_substrate	Resource Acquisition:Substrate uptake:carbohydrate transport	Resource Acquisition	Substrate uptake	carbohydrate transport	Resource Acquisition:Substrate uptake:carbohydrate transport:monosaccharide transport	Resource Acquisition:Substrate uptake:carbohydrate transport:monosaccharide transport	('xylF')	'xylF'	K10543	NA	3.A.1.2.24_O50503;3.A.1.2.26_A6LW10;3.A.1.2.4_P37387	D-xylose transport system substrate-binding protein	NA
xylose	xylE	('xylE')	count_by_substrate	Resource Acquisition:Substrate uptake:carbohydrate transport	Resource Acquisition	Substrate uptake	carbohydrate transport	Resource Acquisition:Substrate uptake:carbohydrate transport:monosaccharide transport	Resource Acquisition:Substrate uptake:carbohydrate transport:monosaccharide transport	('xylE')	'xylE'	K08138	NA	2.A.1.1.3_P0AGF4	MFS transporter, SP family, xylose:H+ symportor	NA
xylose	xyl_full	('xylF' & 'xylG' & 'xylH')	count_by_substrate	Resource Acquisition:Substrate uptake:carbohydrate transport	Resource Acquisition	Substrate uptake	carbohydrate transport	Resource Acquisition:Substrate uptake:carbohydrate transport:monosaccharide transport	Resource Acquisition:Substrate uptake:carbohydrate transport:monosaccharide transport	('xylF' & 'xylG' & 'xylH')	'xylH'	K10544	NA	3.A.1.2.24_O50505;3.A.1.2.26_A6LW12;3.A.1.2.4_P0AGI4	D-xylose transport system permease protein	NA
xylose	xyl_full	('xylF' & 'xylG' & 'xylH')	count_by_substrate	Resource Acquisition:Substrate uptake:carbohydrate transport	Resource Acquisition	Substrate uptake	carbohydrate transport	Resource Acquisition:Substrate uptake:carbohydrate transport:monosaccharide transport	Resource Acquisition:Substrate uptake:carbohydrate transport:monosaccharide transport	('xylF' & 'xylG' & 'xylH')	'xylG'	K10545	3.6.3.17	3.A.1.2.24_O50504;3.A.1.2.26_A6LW11;3.A.1.2.4_P37388	D-xylose transport system ATP-binding protein [EC:3.6.3.17]	NA
zinc	zntB	('zntB')	count_by_substrate	Resource Acquisition:Substrate uptake:ion transport	Resource Acquisition	Substrate uptake	ion transport	Resource Acquisition:Substrate uptake:ion transport:metal transport	Resource Acquisition:Substrate uptake:ion transport:metal ion transport	('zntB')	'zntB'	K16074	NA	1.A.35.4	zinc transporter	NA
zinc	znu_full	('znuA' & 'znuB' & 'znuC')	count_by_substrate	Resource Acquisition:Substrate uptake:ion transport	Resource Acquisition	Substrate uptake	ion transport	Resource Acquisition:Substrate uptake:ion transport:metal transport	Resource Acquisition:Substrate uptake:ion transport:metal ion transport	('znuA' & 'znuB' & 'znuC')	'znuA'	K09815	NA	3.A.1.15.3;3.A.1.15.5;3.A.1.15.11;3.A.1.15.13;3.A.1.15.18	zinc transport system substrate-binding protein	NA
zinc	znu_full	('znuA' & 'znuB' & 'znuC')	count_by_substrate	Resource Acquisition:Substrate uptake:ion transport	Resource Acquisition	Substrate uptake	ion transport	Resource Acquisition:Substrate uptake:ion transport:metal transport	Resource Acquisition:Substrate uptake:ion transport:metal ion transport	('znuA' & 'znuB' & 'znuC')	'znuB'	K09816	NA	3.A.1.15.3;3.A.1.15.5;3.A.1.15.11;3.A.1.15.13;3.A.1.15.18	zinc transport system permease protein	NA
zinc	znu_full	('znuA' & 'znuB' & 'znuC')	count_by_substrate	Resource Acquisition:Substrate uptake:ion transport	Resource Acquisition	Substrate uptake	ion transport	Resource Acquisition:Substrate uptake:ion transport:metal transport	Resource Acquisition:Substrate uptake:ion transport:metal ion transport	('znuA' & 'znuB' & 'znuC')	'znuC'	K09817	3.6.3.-	3.A.1.15.3;3.A.1.15.5;3.A.1.15.11;3.A.1.15.13;3.A.1.15.18	zinc transport system ATP-binding protein [EC:3.6.3.-]	NA
zinc;cadmium	zipB	('zipB')	count_by_substrate	NA	NA	NA	NA	NA	NA	('zipB')	'zipB'	K16267	NA	2.A.5.4.11	zinc and cadmium transporter	NA
zinc;cadmium;mercury;iron	fieF	('fieF')	count_by_substrate	NA	NA	NA	NA	NA	NA	('fieF')	'fieF'	K13283	NA	2.A.4.7.1	ferrous-iron efflux pump FieF	NA
zinc;manganese	zm_key	('zmS')	count_by_substrate	NA	NA	NA	NA	NA	NA	('zmS')	'zmS'	K02077	NA	3.A.1.15	zinc/manganese transport system substrate-binding protein	NA
zinc;manganese	zm_full	('zmA' & 'zmP' & 'zmS')	count_by_substrate	NA	NA	NA	NA	NA	NA	('zmA' & 'zmP' & 'zmS')	'zmA'	K02074	NA	3.A.1.15	zinc/manganese transport system ATP-binding protein	NA
zinc;manganese	zm_full	('zmA' & 'zmP' & 'zmS')	count_by_substrate	NA	NA	NA	NA	NA	NA	('zmA' & 'zmP' & 'zmS')	'zmP'	K02075	NA	3.A.1.15	zinc/manganese transport system permease protein	NA
NA	glutaminase	('glsA')	count	Stress Tolerance:Specific:pH stress	Stress Tolerance	Specific	pH stress	Stress Tolerance:Specific:pH stress:consumption of excessive cytoplasmic protons	Stress Tolerance:Specific:pH stress:consumption of excessive cytoplasmic protons:decarboxylase and antiporter systems	('glsA')	'glsA'	K01425	3.5.1.2	NA	glutaminase [EC:3.5.1.2]	NA
NA	glutamine to aspartate	('aspB' | 'aspC' | 'yhdR')	binary	Resource Acquisition:Substrate assimilation:N compounds	Resource Acquisition	Substrate assimilation	N compounds	Resource Acquisition:Substrate assimilation:N compounds:ammonia assimilation	Resource Acquisition:Substrate assimilation:N compounds:ammonia assimilation to aspartate	('aspB' | 'aspC' | 'yhdR')	'aspB'	K00812	2.6.1.1	NA	aspartate aminotransferase [EC:2.6.1.1]	NA
NA	glutamine to aspartate	('aspB' | 'aspC' | 'yhdR')	binary	Resource Acquisition:Substrate assimilation:N compounds	Resource Acquisition	Substrate assimilation	N compounds	Resource Acquisition:Substrate assimilation:N compounds:ammonia assimilation	Resource Acquisition:Substrate assimilation:N compounds:ammonia assimilation to aspartate	('aspB' | 'aspC' | 'yhdR')	'aspC'	K00813	2.6.1.1	NA	aspartate aminotransferase [EC:2.6.1.1]	NA
NA	glutamine to aspartate	('aspB' | 'aspC' | 'yhdR')	binary	Resource Acquisition:Substrate assimilation:N compounds	Resource Acquisition	Substrate assimilation	N compounds	Resource Acquisition:Substrate assimilation:N compounds:ammonia assimilation	Resource Acquisition:Substrate assimilation:N compounds:ammonia assimilation to aspartate	('aspB' | 'aspC' | 'yhdR')	'yhdR'	K11358	2.6.1.1	NA	aspartate aminotransferase [EC:2.6.1.1]	NA
NA	CH2O->HCOO-	('fdhA')	binary	Resource Acquisition:Substrate assimilation:C1 compounds	Resource Acquisition	Substrate assimilation	C1 compounds	Resource Acquisition:Substrate assimilation:C1 compounds:methanotrophy	Resource Acquisition:Substrate assimilation:C1 compounds:methanotrophy:formaldehyde oxidation pathway	('fdhA')	'fdhA'	K00148	1.2.1.46	NA	glutathione-independent formaldehyde dehydrogenase [EC:1.2.1.46]	NA
NA	CH3OH->CH2O	('mxaF' | 'mxaJ' | 'mxaG' | 'mxaI' | 'mxaA' | 'mxaC' | 'mxaD' | 'mxaK' | 'mxaL' | 'xoxF')	binary	Resource Acquisition:Substrate assimilation:C1 compounds	Resource Acquisition	Substrate assimilation	C1 compounds	Resource Acquisition:Substrate assimilation:C1 compounds:methanotrophy	Resource Acquisition:Substrate assimilation:C1 compounds:methanotrophy:methanol oxidation pathway	('mxaF' | 'mxaJ' | 'mxaG' | 'mxaI' | 'mxaA' | 'mxaC' | 'mxaD' | 'mxaK' | 'mxaL' | 'xoxF')	'mxaF'	K14028	1.1.2.7	NA	methanol dehydrogenase (cytochrome c) subunit 1 [EC:1.1.2.7]	NA
NA	CH3OH->CH2O	('mxaF' | 'mxaJ' | 'mxaG' | 'mxaI' | 'mxaA' | 'mxaC' | 'mxaD' | 'mxaK' | 'mxaL' | 'xoxF')	binary	Resource Acquisition:Substrate assimilation:C1 compounds	Resource Acquisition	Substrate assimilation	C1 compounds	Resource Acquisition:Substrate assimilation:C1 compounds:methanotrophy	Resource Acquisition:Substrate assimilation:C1 compounds:methanotrophy:methanol oxidation pathway	('mxaF' | 'mxaJ' | 'mxaG' | 'mxaI' | 'mxaA' | 'mxaC' | 'mxaD' | 'mxaK' | 'mxaL' | 'xoxF')	'mxaI'	K14029	1.1.2.7	NA	methanol dehydrogenase (cytochrome c) subunit 2 [EC:1.1.2.7]	NA
NA	CH3OH->CH2O	('mxaF' | 'mxaJ' | 'mxaG' | 'mxaI' | 'mxaA' | 'mxaC' | 'mxaD' | 'mxaK' | 'mxaL' | 'xoxF')	binary	Resource Acquisition:Substrate assimilation:C1 compounds	Resource Acquisition	Substrate assimilation	C1 compounds	Resource Acquisition:Substrate assimilation:C1 compounds:methanotrophy	Resource Acquisition:Substrate assimilation:C1 compounds:methanotrophy:methanol oxidation pathway	('mxaF' | 'mxaJ' | 'mxaG' | 'mxaI' | 'mxaA' | 'mxaC' | 'mxaD' | 'mxaK' | 'mxaL' | 'xoxF')	'mxaJ'	K16254	NA	NA	mxaJ protein	NA
NA	CH3OH->CH2O	('mxaF' | 'mxaJ' | 'mxaG' | 'mxaI' | 'mxaA' | 'mxaC' | 'mxaD' | 'mxaK' | 'mxaL' | 'xoxF')	binary	Resource Acquisition:Substrate assimilation:C1 compounds	Resource Acquisition	Substrate assimilation	C1 compounds	Resource Acquisition:Substrate assimilation:C1 compounds:methanotrophy	Resource Acquisition:Substrate assimilation:C1 compounds:methanotrophy:methanol oxidation pathway	('mxaF' | 'mxaJ' | 'mxaG' | 'mxaI' | 'mxaA' | 'mxaC' | 'mxaD' | 'mxaK' | 'mxaL' | 'xoxF')	'mxaG'	K16255	NA	NA	cytochrome c-L	NA
NA	CH3OH->CH2O	('mxaF' | 'mxaJ' | 'mxaG' | 'mxaI' | 'mxaA' | 'mxaC' | 'mxaD' | 'mxaK' | 'mxaL' | 'xoxF')	binary	Resource Acquisition:Substrate assimilation:C1 compounds	Resource Acquisition	Substrate assimilation	C1 compounds	Resource Acquisition:Substrate assimilation:C1 compounds:methanotrophy	Resource Acquisition:Substrate assimilation:C1 compounds:methanotrophy:methanol oxidation pathway	('mxaF' | 'mxaJ' | 'mxaG' | 'mxaI' | 'mxaA' | 'mxaC' | 'mxaD' | 'mxaK' | 'mxaL' | 'xoxF')	'mxaA'	K16256	NA	NA	mxaA protein	NA
NA	CH3OH->CH2O	('mxaF' | 'mxaJ' | 'mxaG' | 'mxaI' | 'mxaA' | 'mxaC' | 'mxaD' | 'mxaK' | 'mxaL' | 'xoxF')	binary	Resource Acquisition:Substrate assimilation:C1 compounds	Resource Acquisition	Substrate assimilation	C1 compounds	Resource Acquisition:Substrate assimilation:C1 compounds:methanotrophy	Resource Acquisition:Substrate assimilation:C1 compounds:methanotrophy:methanol oxidation pathway	('mxaF' | 'mxaJ' | 'mxaG' | 'mxaI' | 'mxaA' | 'mxaC' | 'mxaD' | 'mxaK' | 'mxaL' | 'xoxF')	'mxaC'	K16257	NA	NA	mxaC protein	NA
NA	CH3OH->CH2O	('mxaF' | 'mxaJ' | 'mxaG' | 'mxaI' | 'mxaA' | 'mxaC' | 'mxaD' | 'mxaK' | 'mxaL' | 'xoxF')	binary	Resource Acquisition:Substrate assimilation:C1 compounds	Resource Acquisition	Substrate assimilation	C1 compounds	Resource Acquisition:Substrate assimilation:C1 compounds:methanotrophy	Resource Acquisition:Substrate assimilation:C1 compounds:methanotrophy:methanol oxidation pathway	('mxaF' | 'mxaJ' | 'mxaG' | 'mxaI' | 'mxaA' | 'mxaC' | 'mxaD' | 'mxaK' | 'mxaL' | 'xoxF')	'mxaK'	K16258	NA	NA	mxaK protein	NA
NA	CH3OH->CH2O	('mxaF' | 'mxaJ' | 'mxaG' | 'mxaI' | 'mxaA' | 'mxaC' | 'mxaD' | 'mxaK' | 'mxaL' | 'xoxF')	binary	Resource Acquisition:Substrate assimilation:C1 compounds	Resource Acquisition	Substrate assimilation	C1 compounds	Resource Acquisition:Substrate assimilation:C1 compounds:methanotrophy	Resource Acquisition:Substrate assimilation:C1 compounds:methanotrophy:methanol oxidation pathway	('mxaF' | 'mxaJ' | 'mxaG' | 'mxaI' | 'mxaA' | 'mxaC' | 'mxaD' | 'mxaK' | 'mxaL' | 'xoxF')	'mxaL'	K16259	NA	NA	mxaL protein	NA
NA	CH3OH->CH2O	('mxaF' | 'mxaJ' | 'mxaG' | 'mxaI' | 'mxaA' | 'mxaC' | 'mxaD' | 'mxaK' | 'mxaL' | 'xoxF')	binary	Resource Acquisition:Substrate assimilation:C1 compounds	Resource Acquisition	Substrate assimilation	C1 compounds	Resource Acquisition:Substrate assimilation:C1 compounds:methanotrophy	Resource Acquisition:Substrate assimilation:C1 compounds:methanotrophy:methanol oxidation pathway	('mxaF' | 'mxaJ' | 'mxaG' | 'mxaI' | 'mxaA' | 'mxaC' | 'mxaD' | 'mxaK' | 'mxaL' | 'xoxF')	'mxaD'	K16260	NA	NA	mxaD protein	NA
NA	CH3OH->CH2O	('mxaF' | 'mxaJ' | 'mxaG' | 'mxaI' | 'mxaA' | 'mxaC' | 'mxaD' | 'mxaK' | 'mxaL' | 'xoxF')	binary	Resource Acquisition:Substrate assimilation:C1 compounds	Resource Acquisition	Substrate assimilation	C1 compounds	Resource Acquisition:Substrate assimilation:C1 compounds:methanotrophy	Resource Acquisition:Substrate assimilation:C1 compounds:methanotrophy:methanol oxidation pathway	('mxaF' | 'mxaJ' | 'mxaG' | 'mxaI' | 'mxaA' | 'mxaC' | 'mxaD' | 'mxaK' | 'mxaL' | 'xoxF')	'xoxF'	K23995	1.1.2.10	NA	lanthanide-dependent methanol dehydrogenase [EC:1.1.2.10]	NA
NA	CH4->CH3OH	(('mmoX' | 'mmoY' | 'mmoZ' | 'mmoC' | 'mmoD') | ('pmoA-amoA' | 'pmoB-amoB' | 'pmoC-amoC'))	binary	Resource Acquisition:Substrate assimilation:C1 compounds	Resource Acquisition	Substrate assimilation	C1 compounds	Resource Acquisition:Substrate assimilation:C1 compounds:methanotrophy	Resource Acquisition:Substrate assimilation:C1 compounds:methanotrophy:methane oxidation pathway	(('mmoX' | 'mmoY' | 'mmoZ' | 'mmoC' | 'mmoD') | ('pmoA-amoA' | 'pmoB-amoB' | 'pmoC-amoC'))	'pmoA-amoA'	K10944	1.14.18.3;1.14.99.39	NA	methane/ammonia monooxygenase subunit A [EC:1.14.18.3 1.14.99.39]	NA
NA	CH4->CH3OH	(('mmoX' | 'mmoY' | 'mmoZ' | 'mmoC' | 'mmoD') | ('pmoA-amoA' | 'pmoB-amoB' | 'pmoC-amoC'))	binary	Resource Acquisition:Substrate assimilation:C1 compounds	Resource Acquisition	Substrate assimilation	C1 compounds	Resource Acquisition:Substrate assimilation:C1 compounds:methanotrophy	Resource Acquisition:Substrate assimilation:C1 compounds:methanotrophy:methane oxidation pathway	(('mmoX' | 'mmoY' | 'mmoZ' | 'mmoC' | 'mmoD') | ('pmoA-amoA' | 'pmoB-amoB' | 'pmoC-amoC'))	'pmoB-amoB'	K10945	NA	NA	methane/ammonia monooxygenase subunit B	NA
NA	CH4->CH3OH	(('mmoX' | 'mmoY' | 'mmoZ' | 'mmoC' | 'mmoD') | ('pmoA-amoA' | 'pmoB-amoB' | 'pmoC-amoC'))	binary	Resource Acquisition:Substrate assimilation:C1 compounds	Resource Acquisition	Substrate assimilation	C1 compounds	Resource Acquisition:Substrate assimilation:C1 compounds:methanotrophy	Resource Acquisition:Substrate assimilation:C1 compounds:methanotrophy:methane oxidation pathway	(('mmoX' | 'mmoY' | 'mmoZ' | 'mmoC' | 'mmoD') | ('pmoA-amoA' | 'pmoB-amoB' | 'pmoC-amoC'))	'pmoC-amoC'	K10946	NA	NA	methane/ammonia monooxygenase subunit C	NA
NA	CH4->CH3OH	(('mmoX' | 'mmoY' | 'mmoZ' | 'mmoC' | 'mmoD') | ('pmoA-amoA' | 'pmoB-amoB' | 'pmoC-amoC'))	binary	Resource Acquisition:Substrate assimilation:C1 compounds	Resource Acquisition	Substrate assimilation	C1 compounds	Resource Acquisition:Substrate assimilation:C1 compounds:methanotrophy	Resource Acquisition:Substrate assimilation:C1 compounds:methanotrophy:methane oxidation pathway	(('mmoX' | 'mmoY' | 'mmoZ' | 'mmoC' | 'mmoD') | ('pmoA-amoA' | 'pmoB-amoB' | 'pmoC-amoC'))	'mmoX'	K16157	1.14.13.25	NA	methane monooxygenase component A alpha chain [EC:1.14.13.25]	NA
NA	CH4->CH3OH	(('mmoX' | 'mmoY' | 'mmoZ' | 'mmoC' | 'mmoD') | ('pmoA-amoA' | 'pmoB-amoB' | 'pmoC-amoC'))	binary	Resource Acquisition:Substrate assimilation:C1 compounds	Resource Acquisition	Substrate assimilation	C1 compounds	Resource Acquisition:Substrate assimilation:C1 compounds:methanotrophy	Resource Acquisition:Substrate assimilation:C1 compounds:methanotrophy:methane oxidation pathway	(('mmoX' | 'mmoY' | 'mmoZ' | 'mmoC' | 'mmoD') | ('pmoA-amoA' | 'pmoB-amoB' | 'pmoC-amoC'))	'mmoY'	K16158	1.14.13.25	NA	methane monooxygenase component A beta chain [EC:1.14.13.25]	NA
NA	CH4->CH3OH	(('mmoX' | 'mmoY' | 'mmoZ' | 'mmoC' | 'mmoD') | ('pmoA-amoA' | 'pmoB-amoB' | 'pmoC-amoC'))	binary	Resource Acquisition:Substrate assimilation:C1 compounds	Resource Acquisition	Substrate assimilation	C1 compounds	Resource Acquisition:Substrate assimilation:C1 compounds:methanotrophy	Resource Acquisition:Substrate assimilation:C1 compounds:methanotrophy:methane oxidation pathway	(('mmoX' | 'mmoY' | 'mmoZ' | 'mmoC' | 'mmoD') | ('pmoA-amoA' | 'pmoB-amoB' | 'pmoC-amoC'))	'mmoZ'	K16159	1.14.13.25	NA	methane monooxygenase component A gamma chain [EC:1.14.13.25]	NA
NA	CH4->CH3OH	(('mmoX' | 'mmoY' | 'mmoZ' | 'mmoC' | 'mmoD') | ('pmoA-amoA' | 'pmoB-amoB' | 'pmoC-amoC'))	binary	Resource Acquisition:Substrate assimilation:C1 compounds	Resource Acquisition	Substrate assimilation	C1 compounds	Resource Acquisition:Substrate assimilation:C1 compounds:methanotrophy	Resource Acquisition:Substrate assimilation:C1 compounds:methanotrophy:methane oxidation pathway	(('mmoX' | 'mmoY' | 'mmoZ' | 'mmoC' | 'mmoD') | ('pmoA-amoA' | 'pmoB-amoB' | 'pmoC-amoC'))	'mmoC'	K16161	1.14.13.25	NA	methane monooxygenase component C [EC:1.14.13.25]	NA
NA	CH4->CH3OH	(('mmoX' | 'mmoY' | 'mmoZ' | 'mmoC' | 'mmoD') | ('pmoA-amoA' | 'pmoB-amoB' | 'pmoC-amoC'))	binary	Resource Acquisition:Substrate assimilation:C1 compounds	Resource Acquisition	Substrate assimilation	C1 compounds	Resource Acquisition:Substrate assimilation:C1 compounds:methanotrophy	Resource Acquisition:Substrate assimilation:C1 compounds:methanotrophy:methane oxidation pathway	(('mmoX' | 'mmoY' | 'mmoZ' | 'mmoC' | 'mmoD') | ('pmoA-amoA' | 'pmoB-amoB' | 'pmoC-amoC'))	'mmoD'	K16162	NA	NA	methane monooxygenase component D	NA
NA	ahpCF	(('ahpC_1' | 'ahpC_2' | 'ahpC_3') & ('ahpF'))	count	Stress Tolerance:Specific:oxidative stress	Stress Tolerance	Specific	oxidative stress	Stress Tolerance:Specific:oxidative stress:scavenging of reactive oxygen species	Stress Tolerance:Specific:oxidative stress:scavenging of reactive oxygen species:ROS scavenging enzymes	(('ahpC_1' | 'ahpC_2' | 'ahpC_3') & ('ahpF'))	'ahpC_1'	K03386	1.11.1.24	NA	peroxiredoxin 2/4 [EC:1.11.1.24]	1
NA	ahpCF	(('ahpC_1' | 'ahpC_2' | 'ahpC_3') & ('ahpF'))	count	Stress Tolerance:Specific:oxidative stress	Stress Tolerance	Specific	oxidative stress	Stress Tolerance:Specific:oxidative stress:scavenging of reactive oxygen species	Stress Tolerance:Specific:oxidative stress:scavenging of reactive oxygen species:ROS scavenging enzymes	(('ahpC_1' | 'ahpC_2' | 'ahpC_3') & ('ahpF'))	'ahpF'	K03387	1.8.1.-	NA	NADH-dependent peroxiredoxin subunit F [EC:1.8.1.-]	1
NA	ahpCF	(('ahpC_1' | 'ahpC_2' | 'ahpC_3') & ('ahpF'))	count	Stress Tolerance:Specific:oxidative stress	Stress Tolerance	Specific	oxidative stress	Stress Tolerance:Specific:oxidative stress:scavenging of reactive oxygen species	Stress Tolerance:Specific:oxidative stress:scavenging of reactive oxygen species:ROS scavenging enzymes	(('ahpC_1' | 'ahpC_2' | 'ahpC_3') & ('ahpF'))	'ahpC_2'	K24119	1.11.1.26	NA	NADH-dependent peroxiredoxin subunit C [EC:1.11.1.26]	NA
NA	ahpCF	(('ahpC_1' | 'ahpC_2' | 'ahpC_3') & ('ahpF'))	count	Stress Tolerance:Specific:oxidative stress	Stress Tolerance	Specific	oxidative stress	Stress Tolerance:Specific:oxidative stress:scavenging of reactive oxygen species	Stress Tolerance:Specific:oxidative stress:scavenging of reactive oxygen species:ROS scavenging enzymes	(('ahpC_1' | 'ahpC_2' | 'ahpC_3') & ('ahpF'))	'ahpC_3'	K24126	1.11.1.28	NA	lipoyl-dependent peroxiredoxin subunit C [EC:1.11.1.28]	NA
NA	alginate biosynthesis/transport	('algK' | 'algE')	count	Stress Tolerance:General	Stress Tolerance	General	NA	Stress Tolerance:General:biofilm formation	Stress Tolerance:General:biofilm formation:EPS biosynthesis/export	('algK' | 'algE')	'algK'	K19292	NA	NA	alginate biosynthesis protein AlgK	NA
NA	mannosylglucosylglycerate_biosynthesis	(('mggA' & 'gpgP') | ('ggs' & 'mggS'))	count	Stress Tolerance:Specific:desiccation/osmotic/salt stress	Stress Tolerance	Specific	desiccation/osmotic/salt stress	Stress Tolerance:Specific:desiccation/osmotic/salt stress:accumulation of compatible solutes	Stress Tolerance:Specific:desiccation/osmotic/salt stress:accumulation of compatible solutes:synthesis of compatible solutes	(('mggA' & 'gpgP') | ('ggs' & 'mggS'))	'ggs'	K21349	2.4.1.268	NA	glucosylglycerate synthase [EC:2.4.1.268]	NA
NA	mannosylglucosylglycerate_biosynthesis	(('mggA' & 'gpgP') | ('ggs' & 'mggS'))	count	Stress Tolerance:Specific:desiccation/osmotic/salt stress	Stress Tolerance	Specific	desiccation/osmotic/salt stress	Stress Tolerance:Specific:desiccation/osmotic/salt stress:accumulation of compatible solutes	Stress Tolerance:Specific:desiccation/osmotic/salt stress:accumulation of compatible solutes:synthesis of compatible solutes	(('mggA' & 'gpgP') | ('ggs' & 'mggS'))	'mggA'	K21369	2.4.1.270	NA	mannosylglucosyl-3-phosphoglycerate synthase [EC:2.4.1.270]	NA
NA	mannosylglucosylglycerate_biosynthesis	(('mggA' & 'gpgP') | ('ggs' & 'mggS'))	count	Stress Tolerance:Specific:desiccation/osmotic/salt stress	Stress Tolerance	Specific	desiccation/osmotic/salt stress	Stress Tolerance:Specific:desiccation/osmotic/salt stress:accumulation of compatible solutes	Stress Tolerance:Specific:desiccation/osmotic/salt stress:accumulation of compatible solutes:synthesis of compatible solutes	(('mggA' & 'gpgP') | ('ggs' & 'mggS'))	'gpgP'	K22306	3.1.3.85	NA	glucosyl-3-phosphoglycerate phosphatase [EC:3.1.3.85]	NA
NA	mannosylglucosylglycerate_biosynthesis	(('mggA' & 'gpgP') | ('ggs' & 'mggS'))	count	Stress Tolerance:Specific:desiccation/osmotic/salt stress	Stress Tolerance	Specific	desiccation/osmotic/salt stress	Stress Tolerance:Specific:desiccation/osmotic/salt stress:accumulation of compatible solutes	Stress Tolerance:Specific:desiccation/osmotic/salt stress:accumulation of compatible solutes:synthesis of compatible solutes	(('mggA' & 'gpgP') | ('ggs' & 'mggS'))	'mggS'	K22908	2.4.1.-	NA	mannosylglucosylglycerate synthase [EC:2.4.1.-]	NA
NA	alpha-LP	('alpha-LP')	count	Resource Acquisition:Substrate degradation:simple compound degradation	Resource Acquisition	Substrate degradation	simple compound degradation	Resource Acquisition:Substrate degradation:simple compound degradation:protein degradation	Resource Acquisition:Substrate degradation:simple compound degradation:protein degradation	('alpha-LP')	'alpha-LP'	K20136	3.4.21.12	NA	alpha-LP; alpha-lytic endopeptidase [EC:3.4.21.12]	Serine peptidases_Family S1: chymotrypsin family;S1
NA	hdeAB	(('hdeA') | ('hdeB'))	count	Stress Tolerance:Specific:pH stress	Stress Tolerance	Specific	pH stress	Stress Tolerance:Specific:pH stress:protection, repair, degradation of denatured/misfolded proteins	Stress Tolerance:Specific:pH stress:protection, repair, degradation of denatured/misfolded proteins:periplasmic acid resistance protein	(('hdeA') | ('hdeB'))	'hdeA'	K19777	NA	NA	acid stress chaperone HdeA	NA
NA	hdeAB	(('hdeA') | ('hdeB'))	count	Stress Tolerance:Specific:pH stress	Stress Tolerance	Specific	pH stress	Stress Tolerance:Specific:pH stress:protection, repair, degradation of denatured/misfolded proteins	Stress Tolerance:Specific:pH stress:protection, repair, degradation of denatured/misfolded proteins:periplasmic acid resistance protein	(('hdeA') | ('hdeB'))	'hdeB'	K19778	NA	NA	acid stress chaperone HdeB	NA
NA	colanic acid biosynthesis/exporter	('wzxC' | 'wcaB' | 'wcaC' | 'wcaD' | 'wcaE' | 'wcaF' | 'wcaI' | 'wcaJ' | 'wcaK' | 'wcaL' | 'wcaM')	count	Stress Tolerance:General	Stress Tolerance	General	NA	Stress Tolerance:General:biofilm formation	Stress Tolerance:General:biofilm formation:EPS biosynthesis/export	('wzxC' | 'wcaB' | 'wcaC' | 'wcaD' | 'wcaE' | 'wcaF' | 'wcaI' | 'wcaJ' | 'wcaK' | 'wcaL' | 'wcaM')	'wcaI'	K03208	NA	NA	colanic acid biosynthesis glycosyl transferase WcaI	NA
NA	colanic acid biosynthesis/exporter	('wzxC' | 'wcaB' | 'wcaC' | 'wcaD' | 'wcaE' | 'wcaF' | 'wcaI' | 'wcaJ' | 'wcaK' | 'wcaL' | 'wcaM')	count	Stress Tolerance:General	Stress Tolerance	General	NA	Stress Tolerance:General:biofilm formation	Stress Tolerance:General:biofilm formation:EPS biosynthesis/export	('wzxC' | 'wcaB' | 'wcaC' | 'wcaD' | 'wcaE' | 'wcaF' | 'wcaI' | 'wcaJ' | 'wcaK' | 'wcaL' | 'wcaM')	'wcaJ'	K03606	NA	NA	putative colanic acid biosysnthesis UDP-glucose lipid carrier transferase	NA
NA	colanic acid biosynthesis/exporter	('wzxC' | 'wcaB' | 'wcaC' | 'wcaD' | 'wcaE' | 'wcaF' | 'wcaI' | 'wcaJ' | 'wcaK' | 'wcaL' | 'wcaM')	count	Stress Tolerance:General	Stress Tolerance	General	NA	Stress Tolerance:General:biofilm formation	Stress Tolerance:General:biofilm formation:EPS biosynthesis/export	('wzxC' | 'wcaB' | 'wcaC' | 'wcaD' | 'wcaE' | 'wcaF' | 'wcaI' | 'wcaJ' | 'wcaK' | 'wcaL' | 'wcaM')	'wcaF'	K03818	2.3.1.-	NA	putative colanic acid biosynthesis acetyltransferase WcaF [EC:2.3.1.-]	NA
NA	colanic acid biosynthesis/exporter	('wzxC' | 'wcaB' | 'wcaC' | 'wcaD' | 'wcaE' | 'wcaF' | 'wcaI' | 'wcaJ' | 'wcaK' | 'wcaL' | 'wcaM')	count	Stress Tolerance:General	Stress Tolerance	General	NA	Stress Tolerance:General:biofilm formation	Stress Tolerance:General:biofilm formation:EPS biosynthesis/export	('wzxC' | 'wcaB' | 'wcaC' | 'wcaD' | 'wcaE' | 'wcaF' | 'wcaI' | 'wcaJ' | 'wcaK' | 'wcaL' | 'wcaM')	'wcaB'	K03819	2.3.1.-	NA	putative colanic acid biosynthesis acetyltransferase WcaB [EC:2.3.1.-]	NA
NA	colanic acid biosynthesis/exporter	('wzxC' | 'wcaB' | 'wcaC' | 'wcaD' | 'wcaE' | 'wcaF' | 'wcaI' | 'wcaJ' | 'wcaK' | 'wcaL' | 'wcaM')	count	Stress Tolerance:General	Stress Tolerance	General	NA	Stress Tolerance:General:biofilm formation	Stress Tolerance:General:biofilm formation:EPS biosynthesis/export	('wzxC' | 'wcaB' | 'wcaC' | 'wcaD' | 'wcaE' | 'wcaF' | 'wcaI' | 'wcaJ' | 'wcaK' | 'wcaL' | 'wcaM')	'wcaD'	K13620	NA	NA	putative colanic acid polymerase wcaD; predicted colanic acid polymerase	NA
NA	colanic acid biosynthesis/exporter	('wzxC' | 'wcaB' | 'wcaC' | 'wcaD' | 'wcaE' | 'wcaF' | 'wcaI' | 'wcaJ' | 'wcaK' | 'wcaL' | 'wcaM')	count	Stress Tolerance:General	Stress Tolerance	General	NA	Stress Tolerance:General:biofilm formation	Stress Tolerance:General:biofilm formation:EPS biosynthesis/export	('wzxC' | 'wcaB' | 'wcaC' | 'wcaD' | 'wcaE' | 'wcaF' | 'wcaI' | 'wcaJ' | 'wcaK' | 'wcaL' | 'wcaM')	'wcaE'	K13683	2.4.-.-	NA	putative colanic acid biosynthesis glycosyltransferase [EC:2.4.-.-]	NA
NA	colanic acid biosynthesis/exporter	('wzxC' | 'wcaB' | 'wcaC' | 'wcaD' | 'wcaE' | 'wcaF' | 'wcaI' | 'wcaJ' | 'wcaK' | 'wcaL' | 'wcaM')	count	Stress Tolerance:General	Stress Tolerance	General	NA	Stress Tolerance:General:biofilm formation	Stress Tolerance:General:biofilm formation:EPS biosynthesis/export	('wzxC' | 'wcaB' | 'wcaC' | 'wcaD' | 'wcaE' | 'wcaF' | 'wcaI' | 'wcaJ' | 'wcaK' | 'wcaL' | 'wcaM')	'wcaC'	K13684	2.4.-.-	NA	putative colanic acid biosynthesis glycosyltransferase [EC:2.4.-.-]	NA
NA	colanic acid biosynthesis/exporter	('wzxC' | 'wcaB' | 'wcaC' | 'wcaD' | 'wcaE' | 'wcaF' | 'wcaI' | 'wcaJ' | 'wcaK' | 'wcaL' | 'wcaM')	count	Stress Tolerance:General	Stress Tolerance	General	NA	Stress Tolerance:General:biofilm formation	Stress Tolerance:General:biofilm formation:EPS biosynthesis/export	('wzxC' | 'wcaB' | 'wcaC' | 'wcaD' | 'wcaE' | 'wcaF' | 'wcaI' | 'wcaJ' | 'wcaK' | 'wcaL' | 'wcaM')	'wcaL'	K16703	2.4.-.-	NA	colanic acid/amylovoran biosynthesis glycosyltransferase [EC:2.4.-.-]	NA
NA	colanic acid biosynthesis/exporter	('wzxC' | 'wcaB' | 'wcaC' | 'wcaD' | 'wcaE' | 'wcaF' | 'wcaI' | 'wcaJ' | 'wcaK' | 'wcaL' | 'wcaM')	count	Stress Tolerance:General	Stress Tolerance	General	NA	Stress Tolerance:General:biofilm formation	Stress Tolerance:General:biofilm formation:EPS biosynthesis/export	('wzxC' | 'wcaB' | 'wcaC' | 'wcaD' | 'wcaE' | 'wcaF' | 'wcaI' | 'wcaJ' | 'wcaK' | 'wcaL' | 'wcaM')	'wcaK'	K16710	NA	NA	colanic acid/amylovoran biosynthesis protein	NA
NA	colanic acid biosynthesis/exporter	('wzxC' | 'wcaB' | 'wcaC' | 'wcaD' | 'wcaE' | 'wcaF' | 'wcaI' | 'wcaJ' | 'wcaK' | 'wcaL' | 'wcaM')	count	Stress Tolerance:General	Stress Tolerance	General	NA	Stress Tolerance:General:biofilm formation	Stress Tolerance:General:biofilm formation:EPS biosynthesis/export	('wzxC' | 'wcaB' | 'wcaC' | 'wcaD' | 'wcaE' | 'wcaF' | 'wcaI' | 'wcaJ' | 'wcaK' | 'wcaL' | 'wcaM')	'wcaM'	K16711	NA	NA	colanic acid biosynthesis protein WcaM	NA
NA	hhoB	('hhoB')	count	Resource Acquisition:Substrate degradation:simple compound degradation	Resource Acquisition	Substrate degradation	simple compound degradation	Resource Acquisition:Substrate degradation:simple compound degradation:protein degradation	Resource Acquisition:Substrate degradation:simple compound degradation:protein degradation	('hhoB')	'hhoB'	K04691	3.4.21.-	NA	hhoB, degS; serine protease DegS [EC:3.4.21.-]	Serine peptidases_Family S1: chymotrypsin family;S1
NA	ammonia assimilation to glutamine-GS	('glnA')	binary	Resource Acquisition:Substrate assimilation:N compounds	Resource Acquisition	Substrate assimilation	N compounds	Resource Acquisition:Substrate assimilation:N compounds:ammonia assimilation	Resource Acquisition:Substrate assimilation:N compounds:ammonia assimilation to glutamine	('glnA')	'glnA'	K01915	6.3.1.2	NA	glutamine synthetase [EC:6.3.1.2]	NA
NA	ammonia oxidation to dinitrogen_partial	(('hzsA' | 'hzsB' | 'hzsC') & ('hdh'))	binary	Resource Use:Chemotrophy:chemolithoautotrophy	Resource Use	Chemotrophy	chemolithoautotrophy	Resource Use:Chemotrophy:chemolithoautotrophy:N compounds as electron donor:ammonia oxidation	Resource Use:Chemotrophy:chemolithoautotrophy:anaerobic ammonia oxidation	(('hzsA' | 'hzsB' | 'hzsC') & ('hdh'))	'hzsC'	K20932	1.7.2.7	NA	hydrazine synthase subunit [EC:1.7.2.7]	NA
NA	ammonia oxidation to dinitrogen_partial	(('hzsA' | 'hzsB' | 'hzsC') & ('hdh'))	binary	Resource Use:Chemotrophy:chemolithoautotrophy	Resource Use	Chemotrophy	chemolithoautotrophy	Resource Use:Chemotrophy:chemolithoautotrophy:N compounds as electron donor:ammonia oxidation	Resource Use:Chemotrophy:chemolithoautotrophy:anaerobic ammonia oxidation	(('hzsA' | 'hzsB' | 'hzsC') & ('hdh'))	'hzsB'	K20933	1.7.2.7	NA	hydrazine synthase subunit [EC:1.7.2.7]	NA
NA	ammonia oxidation to dinitrogen_partial	(('hzsA' | 'hzsB' | 'hzsC') & ('hdh'))	binary	Resource Use:Chemotrophy:chemolithoautotrophy	Resource Use	Chemotrophy	chemolithoautotrophy	Resource Use:Chemotrophy:chemolithoautotrophy:N compounds as electron donor:ammonia oxidation	Resource Use:Chemotrophy:chemolithoautotrophy:anaerobic ammonia oxidation	(('hzsA' | 'hzsB' | 'hzsC') & ('hdh'))	'hzsA'	K20934	1.7.2.7	NA	hydrazine synthase subunit [EC:1.7.2.7]	NA
NA	ammonia oxidation to dinitrogen_partial	(('hzsA' | 'hzsB' | 'hzsC') & ('hdh'))	binary	Resource Use:Chemotrophy:chemolithoautotrophy	Resource Use	Chemotrophy	chemolithoautotrophy	Resource Use:Chemotrophy:chemolithoautotrophy:N compounds as electron donor:ammonia oxidation	Resource Use:Chemotrophy:chemolithoautotrophy:anaerobic ammonia oxidation	(('hzsA' | 'hzsB' | 'hzsC') & ('hdh'))	'hdh'	K20935	1.7.2.8	NA	hydrazine dehydrogenase [EC:1.7.2.8]	NA
NA	ampH	('ampH')	count	Resource Acquisition:Substrate degradation:simple compound degradation	Resource Acquisition	Substrate degradation	simple compound degradation	Resource Acquisition:Substrate degradation:simple compound degradation:protein degradation	Resource Acquisition:Substrate degradation:simple compound degradation:protein degradation	('ampH')	'ampH'	K18988	3.4.16.4 3.4.21.-	NA	ampH; serine-type D-Ala-D-Ala carboxypeptidase/endopeptidase [EC:3.4.16.4 3.4.21.-]	Serine peptidases_Family S12: D-Ala-D-Ala carboxypeptidase B family;S12
NA	ampS	('ampS')	count	Resource Acquisition:Substrate degradation:simple compound degradation	Resource Acquisition	Substrate degradation	simple compound degradation	Resource Acquisition:Substrate degradation:simple compound degradation:protein degradation	Resource Acquisition:Substrate degradation:simple compound degradation:protein degradation	('ampS')	'ampS'	K19689	3.4.11.-	NA	ampS, pepS, ampT; aminopeptidase [EC:3.4.11.-]	Metallo peptidases_Family M29: aminopeptidase T family;M29
NA	anoxygenic photosystem I RC	('pscA' | 'pscB' | 'pscC' | 'pscD')	binary	Resource Use:Phototrophy:photosystem	Resource Use	Phototrophy	photosystem	Resource Use:Phototrophy:photosystem:anoxygenic	Resource Use:Phototrophy:photosystem:anoxygenic:anoxygenic photosystem I	('pscA' | 'pscB' | 'pscC' | 'pscD')	'pscA'	K08940	NA	NA	photosystem P840 reaction center large subunit	NA
NA	anoxygenic photosystem I RC	('pscA' | 'pscB' | 'pscC' | 'pscD')	binary	Resource Use:Phototrophy:photosystem	Resource Use	Phototrophy	photosystem	Resource Use:Phototrophy:photosystem:anoxygenic	Resource Use:Phototrophy:photosystem:anoxygenic:anoxygenic photosystem I	('pscA' | 'pscB' | 'pscC' | 'pscD')	'pscB'	K08941	NA	NA	photosystem P840 reaction center iron-sulfur protein	NA
NA	anoxygenic photosystem I RC	('pscA' | 'pscB' | 'pscC' | 'pscD')	binary	Resource Use:Phototrophy:photosystem	Resource Use	Phototrophy	photosystem	Resource Use:Phototrophy:photosystem:anoxygenic	Resource Use:Phototrophy:photosystem:anoxygenic:anoxygenic photosystem I	('pscA' | 'pscB' | 'pscC' | 'pscD')	'pscC'	K08942	NA	NA	photosystem P840 reaction center cytochrome c551	NA
NA	anoxygenic photosystem I RC	('pscA' | 'pscB' | 'pscC' | 'pscD')	binary	Resource Use:Phototrophy:photosystem	Resource Use	Phototrophy	photosystem	Resource Use:Phototrophy:photosystem:anoxygenic	Resource Use:Phototrophy:photosystem:anoxygenic:anoxygenic photosystem I	('pscA' | 'pscB' | 'pscC' | 'pscD')	'pscD'	K08943	NA	NA	photosystem P840 reaction center protein PscD	NA
NA	anoxygenic photosystem II RC	('pufL' | 'pufM' | 'puhA' | 'pufX' | 'pufC')	binary	Resource Use:Phototrophy:photosystem	Resource Use	Phototrophy	photosystem	Resource Use:Phototrophy:photosystem:anoxygenic	Resource Use:Phototrophy:photosystem:anoxygenic:anoxygenic photosystem II	('pufL' | 'pufM' | 'puhA' | 'pufX' | 'pufC')	'pufL'	K08928	NA	NA	photosynthetic reaction center L subunit	NA
NA	anoxygenic photosystem II RC	('pufL' | 'pufM' | 'puhA' | 'pufX' | 'pufC')	binary	Resource Use:Phototrophy:photosystem	Resource Use	Phototrophy	photosystem	Resource Use:Phototrophy:photosystem:anoxygenic	Resource Use:Phototrophy:photosystem:anoxygenic:anoxygenic photosystem II	('pufL' | 'pufM' | 'puhA' | 'pufX' | 'pufC')	'pufM'	K08929	NA	NA	photosynthetic reaction center M subunit	NA
NA	anoxygenic photosystem II RC	('pufL' | 'pufM' | 'puhA' | 'pufX' | 'pufC')	binary	Resource Use:Phototrophy:photosystem	Resource Use	Phototrophy	photosystem	Resource Use:Phototrophy:photosystem:anoxygenic	Resource Use:Phototrophy:photosystem:anoxygenic:anoxygenic photosystem II	('pufL' | 'pufM' | 'puhA' | 'pufX' | 'pufC')	'puhA'	K13991	NA	NA	photosynthetic reaction center H subunit	NA
NA	anoxygenic photosystem II RC	('pufL' | 'pufM' | 'puhA' | 'pufX' | 'pufC')	binary	Resource Use:Phototrophy:photosystem	Resource Use	Phototrophy	photosystem	Resource Use:Phototrophy:photosystem:anoxygenic	Resource Use:Phototrophy:photosystem:anoxygenic:anoxygenic photosystem II	('pufL' | 'pufM' | 'puhA' | 'pufX' | 'pufC')	'pufC'	K13992	NA	NA	photosynthetic reaction center cytochrome c subunit	NA
NA	anoxygenic photosystem II RC	('pufL' | 'pufM' | 'puhA' | 'pufX' | 'pufC')	binary	Resource Use:Phototrophy:photosystem	Resource Use	Phototrophy	photosystem	Resource Use:Phototrophy:photosystem:anoxygenic	Resource Use:Phototrophy:photosystem:anoxygenic:anoxygenic photosystem II	('pufL' | 'pufM' | 'puhA' | 'pufX' | 'pufC')	'pufX'	K13994	NA	NA	photosynthetic reaction center PufX protein	NA
NA	cwlS	('cwlS')	count	Resource Acquisition:Substrate degradation:simple compound degradation	Resource Acquisition	Substrate degradation	simple compound degradation	Resource Acquisition:Substrate degradation:simple compound degradation:protein degradation	Resource Acquisition:Substrate degradation:simple compound degradation:protein degradation	('cwlS')	'cwlS'	K19220	3.4.-.-	NA	cwlS; peptidoglycan DL-endopeptidase CwlS [EC:3.4.-.-]	Cysteine peptidases_Family C40;C40
NA	aprE1	('aprE1')	count	Resource Acquisition:Substrate degradation:simple compound degradation	Resource Acquisition	Substrate degradation	simple compound degradation	Resource Acquisition:Substrate degradation:simple compound degradation:protein degradation	Resource Acquisition:Substrate degradation:simple compound degradation:protein degradation	('aprE1')	'aprE1'	K01342	3.4.21.62	NA	subtilisin [EC:3.4.21.62]	Serine peptidases_Family S8: subtilisin family;S8
NA	aprE2	('aprE2')	count	Resource Acquisition:Substrate degradation:simple compound degradation	Resource Acquisition	Substrate degradation	simple compound degradation	Resource Acquisition:Substrate degradation:simple compound degradation:protein degradation	Resource Acquisition:Substrate degradation:simple compound degradation:protein degradation	('aprE2')	'aprE2'	K14645	3.4.21.-	NA	K14645; serine protease [EC:3.4.21.-]	Serine peptidases_Family S8: subtilisin family;S8
NA	aprX	('aprX')	count	Resource Acquisition:Substrate degradation:simple compound degradation	Resource Acquisition	Substrate degradation	simple compound degradation	Resource Acquisition:Substrate degradation:simple compound degradation:protein degradation	Resource Acquisition:Substrate degradation:simple compound degradation:protein degradation	('aprX')	'aprX'	K17734	3.4.21.-	NA	aprX; serine protease AprX [EC:3.4.21.-]	Serine peptidases_Family S8: subtilisin family;S8
NA	cytochrome b6f	('petA' & 'petB' & 'petC' & 'petD')	binary	Resource Use:Phototrophy:photosystem	Resource Use	Phototrophy	photosystem	Resource Use:Phototrophy:photosystem:oxygenic	Resource Use:Phototrophy:photosystem:oxygenic:cytochrome b6f complex	('petA' & 'petB' & 'petC' & 'petD')	'petA'	K02634	NA	NA	apocytochrome f	NA
NA	cytochrome b6f	('petA' & 'petB' & 'petC' & 'petD')	binary	Resource Use:Phototrophy:photosystem	Resource Use	Phototrophy	photosystem	Resource Use:Phototrophy:photosystem:oxygenic	Resource Use:Phototrophy:photosystem:oxygenic:cytochrome b6f complex	('petA' & 'petB' & 'petC' & 'petD')	'petB'	K02635	NA	NA	cytochrome b6	NA
NA	cytochrome b6f	('petA' & 'petB' & 'petC' & 'petD')	binary	Resource Use:Phototrophy:photosystem	Resource Use	Phototrophy	photosystem	Resource Use:Phototrophy:photosystem:oxygenic	Resource Use:Phototrophy:photosystem:oxygenic:cytochrome b6f complex	('petA' & 'petB' & 'petC' & 'petD')	'petC'	K02636	7.1.1.6	NA	cytochrome b6-f complex iron-sulfur subunit [EC:7.1.1.6]	NA
NA	cytochrome b6f	('petA' & 'petB' & 'petC' & 'petD')	binary	Resource Use:Phototrophy:photosystem	Resource Use	Phototrophy	photosystem	Resource Use:Phototrophy:photosystem:oxygenic	Resource Use:Phototrophy:photosystem:oxygenic:cytochrome b6f complex	('petA' & 'petB' & 'petC' & 'petD')	'petD'	K02637	NA	NA	cytochrome b6-f complex subunit 4	NA
NA	dacB	('dacB')	count	Resource Acquisition:Substrate degradation:simple compound degradation	Resource Acquisition	Substrate degradation	simple compound degradation	Resource Acquisition:Substrate degradation:simple compound degradation:protein degradation	Resource Acquisition:Substrate degradation:simple compound degradation:protein degradation	('dacB')	'dacB'	K07259	3.4.16.4;3.4.21.-	NA	dacB; serine-type D-Ala-D-Ala carboxypeptidase/endopeptidase (penicillin-binding protein 4) [EC:3.4.16.4 3.4.21.-]	Serine peptidases_Family S13: D-Ala-D-Ala peptidase C family;S13
NA	dacC	('dacC')	count	Resource Acquisition:Substrate degradation:simple compound degradation	Resource Acquisition	Substrate degradation	simple compound degradation	Resource Acquisition:Substrate degradation:simple compound degradation:protein degradation	Resource Acquisition:Substrate degradation:simple compound degradation:protein degradation	('dacC')	'dacC'	K07258	3.4.16.4	NA	dacC, dacA, dacD; serine-type D-Ala-D-Ala carboxypeptidase (penicillin-binding protein 5/6) [EC:3.4.16.4]	Serine peptidases_Family S11: D-Ala-D-Ala carboxypeptidase A family;S11
NA	arcAB	(('arcA') & ('arcB'))	count	Stress Tolerance:Specific:pH stress	Stress Tolerance	Specific	pH stress	Stress Tolerance:Specific:pH stress:redox sensing	Stress Tolerance:Specific:pH stress:redox sensing:redox sensing two component systems	(('arcA') & ('arcB'))	'arcB'	K07648	2.7.13.3	NA	two-component system, OmpR family, aerobic respiration control sensor histidine kinase ArcB [EC:2.7.13.3]	NA
NA	arcAB	(('arcA') & ('arcB'))	count	Stress Tolerance:Specific:pH stress	Stress Tolerance	Specific	pH stress	Stress Tolerance:Specific:pH stress:redox sensing	Stress Tolerance:Specific:pH stress:redox sensing:redox sensing two component systems	(('arcA') & ('arcB'))	'arcA'	K07773	NA	NA	two-component system, OmpR family, aerobic respiration control protein ArcA	NA
NA	arginine amidinase	('rocF')	count	Stress Tolerance:Specific:pH stress	Stress Tolerance	Specific	pH stress	Stress Tolerance:Specific:pH stress:consumption of excessive cytoplasmic protons	Stress Tolerance:Specific:pH stress:consumption of excessive cytoplasmic protons:decarboxylase and antiporter systems	('rocF')	'rocF'	K01476	3.5.3.1	NA	arginase [EC:3.5.3.1]	NA
NA	arginine decarboxylase	(('adiA') | ('speA') | ('pdaD'))	count	Stress Tolerance:Specific:pH stress	Stress Tolerance	Specific	pH stress	Stress Tolerance:Specific:pH stress:consumption of excessive cytoplasmic protons	Stress Tolerance:Specific:pH stress:consumption of excessive cytoplasmic protons:decarboxylase and antiporter systems	(('adiA') | ('speA') | ('pdaD'))	'adiA'	K01584	4.1.1.19	NA	arginine decarboxylase [EC:4.1.1.19]	NA
NA	arginine decarboxylase	(('adiA') | ('speA') | ('pdaD'))	count	Stress Tolerance:Specific:pH stress	Stress Tolerance	Specific	pH stress	Stress Tolerance:Specific:pH stress:consumption of excessive cytoplasmic protons	Stress Tolerance:Specific:pH stress:consumption of excessive cytoplasmic protons:decarboxylase and antiporter systems	(('adiA') | ('speA') | ('pdaD'))	'speA'	K01585	4.1.1.19	NA	arginine decarboxylase [EC:4.1.1.19]	NA
NA	arginine decarboxylase	(('adiA') | ('speA') | ('pdaD'))	count	Stress Tolerance:Specific:pH stress	Stress Tolerance	Specific	pH stress	Stress Tolerance:Specific:pH stress:consumption of excessive cytoplasmic protons	Stress Tolerance:Specific:pH stress:consumption of excessive cytoplasmic protons:decarboxylase and antiporter systems	(('adiA') | ('speA') | ('pdaD'))	'pdaD'	K02626	4.1.1.19	NA	arginine decarboxylase [EC:4.1.1.19]	NA
NA	devSR	(('devS') & ('devR'))	count	Stress Tolerance:Specific:oxygen limitation	Stress Tolerance	Specific	oxygen limitation	Stress Tolerance:Specific:oxygen limitation:redox sensing	Stress Tolerance:Specific:oxygen limitation:redox sensing:redox sensing two component systems	(('devS') & ('devR'))	'devS'	K07682	2.7.13.3	NA	two-component system, NarL family, sensor histidine kinase DevS [EC:2.7.13.3]	NA
NA	devSR	(('devS') & ('devR'))	count	Stress Tolerance:Specific:oxygen limitation	Stress Tolerance	Specific	oxygen limitation	Stress Tolerance:Specific:oxygen limitation:redox sensing	Stress Tolerance:Specific:oxygen limitation:redox sensing:redox sensing two component systems	(('devS') & ('devR'))	'devR'	K07695	NA	NA	two-component system, NarL family, response regulator DevR	NA
NA	isp	('isp')	count	Resource Acquisition:Substrate degradation:simple compound degradation	Resource Acquisition	Substrate degradation	simple compound degradation	Resource Acquisition:Substrate degradation:simple compound degradation:protein degradation	Resource Acquisition:Substrate degradation:simple compound degradation:protein degradation	('isp')	'isp'	K13275	3.4.21.-	NA	isp; major intracellular serine protease [EC:3.4.21.-]	Serine peptidases_Family S8: subtilisin family;S8
NA	pepQ	('pepQ')	count	Resource Acquisition:Substrate degradation:simple compound degradation	Resource Acquisition	Substrate degradation	simple compound degradation	Resource Acquisition:Substrate degradation:simple compound degradation:protein degradation	Resource Acquisition:Substrate degradation:simple compound degradation:protein degradation	('pepQ')	'pepQ'	K01271	3.4.13.9	NA	pepQ; Xaa-Pro dipeptidase [EC:3.4.13.9]	Metallo peptidases_Family M24;M24
NA	pepT	('pepT')	count	Resource Acquisition:Substrate degradation:simple compound degradation	Resource Acquisition	Substrate degradation	simple compound degradation	Resource Acquisition:Substrate degradation:simple compound degradation:protein degradation	Resource Acquisition:Substrate degradation:simple compound degradation:protein degradation	('pepT')	'pepT'	K01258	3.4.11.4	NA	pepT; tripeptide aminopeptidase [EC:3.4.11.4]	Metallo peptidases_Family M20;M20
NA	avrPphB	('avrPphB')	count	Resource Acquisition:Substrate degradation:simple compound degradation	Resource Acquisition	Substrate degradation	simple compound degradation	Resource Acquisition:Substrate degradation:simple compound degradation:protein degradation	Resource Acquisition:Substrate degradation:simple compound degradation:protein degradation	('avrPphB')	'avrPphB'	K13440	3.4.22.-	NA	avrPphB; cysteine protease avirulence protein AvrPphB [EC:3.4.22.-]	Cysteine peptidases_Family C58;C58
NA	avrRpt2	('avrRpt2')	count	Resource Acquisition:Substrate degradation:simple compound degradation	Resource Acquisition	Substrate degradation	simple compound degradation	Resource Acquisition:Substrate degradation:simple compound degradation:protein degradation	Resource Acquisition:Substrate degradation:simple compound degradation:protein degradation	('avrRpt2')	'avrRpt2'	K13439	3.4.22.-	NA	avrRpt2; cysteine protease avirulence protein AvrRpt2 [EC:3.4.22.-]	Cysteine peptidases_Family C70;C70
NA	bacteriochlorophyll g synthesis	('bchX' | 'bchY' | 'bchZ')	binary	Resource Use:Phototrophy:pigments:core	Resource Use	Phototrophy	pigments	Resource Use:Phototrophy:pigments:core:anoxygenic	Resource Use:Phototrophy:pigments:core:anoxygenic:bacteriochlorophyll g	('bchX' | 'bchY' | 'bchZ')	'bchX'	K11333	1.3.7.14;1.3.7.15	NA	3,8-divinyl chlorophyllide a/chlorophyllide a reductase subunit X [EC:1.3.7.14 1.3.7.15]	NA
NA	bacteriochlorophyll g synthesis	('bchX' | 'bchY' | 'bchZ')	binary	Resource Use:Phototrophy:pigments:core	Resource Use	Phototrophy	pigments	Resource Use:Phototrophy:pigments:core:anoxygenic	Resource Use:Phototrophy:pigments:core:anoxygenic:bacteriochlorophyll g	('bchX' | 'bchY' | 'bchZ')	'bchY'	K11334	1.3.7.14;1.3.7.15	NA	3,8-divinyl chlorophyllide a/chlorophyllide a reductase subunit Y [EC:1.3.7.14 1.3.7.15]	NA
NA	bacteriochlorophyll g synthesis	('bchX' | 'bchY' | 'bchZ')	binary	Resource Use:Phototrophy:pigments:core	Resource Use	Phototrophy	pigments	Resource Use:Phototrophy:pigments:core:anoxygenic	Resource Use:Phototrophy:pigments:core:anoxygenic:bacteriochlorophyll g	('bchX' | 'bchY' | 'bchZ')	'bchZ'	K11335	1.3.7.14;1.3.7.15	NA	3,8-divinyl chlorophyllide a/chlorophyllide a reductase subunit Z [EC:1.3.7.14 1.3.7.15]	NA
NA	baeRS	(('baeR') & ('baeS'))	count	Stress Tolerance:Specific:envelope stress	Stress Tolerance	Specific	envelope stress	Stress Tolerance:Specific:envelope stress:misfolded protein/secretion stress sensing	Stress Tolerance:Specific:envelope stress:misfolded protein/secretion stress sensing:misfolded proteins/secretion stress two component systems	(('baeR') & ('baeS'))	'baeS'	K07642	2.7.13.3	NA	two-component system, OmpR family, sensor histidine kinase BaeS [EC:2.7.13.3]	NA
NA	baeRS	(('baeR') & ('baeS'))	count	Stress Tolerance:Specific:envelope stress	Stress Tolerance	Specific	envelope stress	Stress Tolerance:Specific:envelope stress:misfolded protein/secretion stress sensing	Stress Tolerance:Specific:envelope stress:misfolded protein/secretion stress sensing:misfolded proteins/secretion stress two component systems	(('baeR') & ('baeS'))	'baeR'	K07664	NA	NA	two-component system, OmpR family, response regulator BaeR	NA
NA	bapA	('bapA')	count	Resource Acquisition:Substrate degradation:simple compound degradation	Resource Acquisition	Substrate degradation	simple compound degradation	Resource Acquisition:Substrate degradation:simple compound degradation:protein degradation	Resource Acquisition:Substrate degradation:simple compound degradation:protein degradation	('bapA')	'bapA'	K20750	3.4.11.25	NA	bapA; beta-peptidyl aminopeptidase [EC:3.4.11.25]	Mixed peptidases_Family P1: DmpA aminopeptidase family;P1
NA	E3.4.11.24	('E3.4.11.24')	count	Resource Acquisition:Substrate degradation:simple compound degradation	Resource Acquisition	Substrate degradation	simple compound degradation	Resource Acquisition:Substrate degradation:simple compound degradation:protein degradation	Resource Acquisition:Substrate degradation:simple compound degradation:protein degradation	('E3.4.11.24')	'E3.4.11.24'	K19702	3.4.11.24	NA	E3.4.11.24; aminopeptidase S [EC:3.4.11.24]	Metallo peptidases_Family M28: aminopeptidase Y family;M28
NA	bepA	('bepA')	count	Resource Acquisition:Substrate degradation:simple compound degradation	Resource Acquisition	Substrate degradation	simple compound degradation	Resource Acquisition:Substrate degradation:simple compound degradation:protein degradation	Resource Acquisition:Substrate degradation:simple compound degradation:protein degradation	('bepA')	'bepA'	K01423	3.4.-.-	NA	bepA; beta-barrel assembly-enhancing protease [EC:3.4.-.-]	Metallo peptidases_Family M48: Ste24 endopeptidase family;M48
NA	E3.4.24.32	('E3.4.24.32')	count	Resource Acquisition:Substrate degradation:simple compound degradation	Resource Acquisition	Substrate degradation	simple compound degradation	Resource Acquisition:Substrate degradation:simple compound degradation:protein degradation	Resource Acquisition:Substrate degradation:simple compound degradation:protein degradation	('E3.4.24.32')	'E3.4.24.32'	K20749	3.4.24.32	NA	E3.4.24.32; beta-lytic metalloendopeptidase [EC:3.4.24.32]	Metallo peptidases_Family M23;M23
NA	lipopolysaccharide assembly/export	('lptA' | 'lptB' | 'lptC' | 'lptD' | 'lptE' | 'lptF' | 'lptG')	count	Stress Tolerance:General	Stress Tolerance	General	NA	Stress Tolerance:General:biofilm formation	Stress Tolerance:General:biofilm formation:EPS biosynthesis/export	('lptA' | 'lptB' | 'lptC' | 'lptD' | 'lptE' | 'lptF' | 'lptG')	'lptE'	K03643	NA	1.B.42.1.2_P0ADC1	LPS-assembly lipoprotein	NA
NA	lipopolysaccharide assembly/export	('lptA' | 'lptB' | 'lptC' | 'lptD' | 'lptE' | 'lptF' | 'lptG')	count	Stress Tolerance:General	Stress Tolerance	General	NA	Stress Tolerance:General:biofilm formation	Stress Tolerance:General:biofilm formation:EPS biosynthesis/export	('lptA' | 'lptB' | 'lptC' | 'lptD' | 'lptE' | 'lptF' | 'lptG')	'lptD'	K04744	NA	1.B.42.1.12_L0KAJ8;1.B.42.1.1_Q9K187;1.B.42.1.2_P31554;1.B.42.1.3_Q1D8U8;1.B.42.1.4_Q215S1;1.B.42.1.5_E8QT47;1.B.42.1.6_B4U7L6;1.B.42.1.9_B3DWJ6	LPS-assembly protein	NA
NA	lipopolysaccharide assembly/export	('lptA' | 'lptB' | 'lptC' | 'lptD' | 'lptE' | 'lptF' | 'lptG')	count	Stress Tolerance:General	Stress Tolerance	General	NA	Stress Tolerance:General:biofilm formation	Stress Tolerance:General:biofilm formation:EPS biosynthesis/export	('lptA' | 'lptB' | 'lptC' | 'lptD' | 'lptE' | 'lptF' | 'lptG')	'lptB'	K06861	7.5.2.5	1.B.42.1.2_P0A9V1;3.A.1.142.1_Q8DNB9;3.A.1.152.1_Q9HVV6	lipopolysaccharide export system ATP-binding protein [EC:7.5.2.5]	NA
NA	lipopolysaccharide assembly/export	('lptA' | 'lptB' | 'lptC' | 'lptD' | 'lptE' | 'lptF' | 'lptG')	count	Stress Tolerance:General	Stress Tolerance	General	NA	Stress Tolerance:General:biofilm formation	Stress Tolerance:General:biofilm formation:EPS biosynthesis/export	('lptA' | 'lptB' | 'lptC' | 'lptD' | 'lptE' | 'lptF' | 'lptG')	'lptF'	K07091	NA	1.B.42.1.2_P0AF98;3.A.1.152.1_Q9HXH4;3.A.1.152.3_Q5SL96	lipopolysaccharide export system permease protein	NA
NA	lipopolysaccharide assembly/export	('lptA' | 'lptB' | 'lptC' | 'lptD' | 'lptE' | 'lptF' | 'lptG')	count	Stress Tolerance:General	Stress Tolerance	General	NA	Stress Tolerance:General:biofilm formation	Stress Tolerance:General:biofilm formation:EPS biosynthesis/export	('lptA' | 'lptB' | 'lptC' | 'lptD' | 'lptE' | 'lptF' | 'lptG')	'lptA'	K09774	NA	1.B.42.1.2_P0ADV1	lipopolysaccharide export system protein LptA	NA
NA	lipopolysaccharide assembly/export	('lptA' | 'lptB' | 'lptC' | 'lptD' | 'lptE' | 'lptF' | 'lptG')	count	Stress Tolerance:General	Stress Tolerance	General	NA	Stress Tolerance:General:biofilm formation	Stress Tolerance:General:biofilm formation:EPS biosynthesis/export	('lptA' | 'lptB' | 'lptC' | 'lptD' | 'lptE' | 'lptF' | 'lptG')	'lptC'	K11719	NA	1.B.42.1.2_P0ADW0	lipopolysaccharide export system protein LptC	NA
NA	lipopolysaccharide assembly/export	('lptA' | 'lptB' | 'lptC' | 'lptD' | 'lptE' | 'lptF' | 'lptG')	count	Stress Tolerance:General	Stress Tolerance	General	NA	Stress Tolerance:General:biofilm formation	Stress Tolerance:General:biofilm formation:EPS biosynthesis/export	('lptA' | 'lptB' | 'lptC' | 'lptD' | 'lptE' | 'lptF' | 'lptG')	'lptG'	K11720	NA	1.B.42.1.2_P0ADC6;3.A.1.152.1_Q9HXH5	lipopolysaccharide export system permease protein	NA
NA	bpr	('bpr')	count	Resource Acquisition:Substrate degradation:simple compound degradation	Resource Acquisition	Substrate degradation	simple compound degradation	Resource Acquisition:Substrate degradation:simple compound degradation:protein degradation	Resource Acquisition:Substrate degradation:simple compound degradation:protein degradation	('bpr')	'bpr'	K13276	3.4.21.-	NA	bpr; bacillopeptidase F [EC:3.4.21.-]	Serine peptidases_Family S8: subtilisin family;S8
NA	lonB	('lonB')	count	Resource Acquisition:Substrate degradation:simple compound degradation	Resource Acquisition	Substrate degradation	simple compound degradation	Resource Acquisition:Substrate degradation:simple compound degradation:protein degradation	Resource Acquisition:Substrate degradation:simple compound degradation:protein degradation	('lonB')	'lonB'	K04076	3.4.21.53	NA	ATP-dependent Lon protease [EC:3.4.21.53]	Serine peptidases_Family S16: lon protease family;S16
NA	lonH	('lonH')	count	Resource Acquisition:Substrate degradation:simple compound degradation	Resource Acquisition	Substrate degradation	simple compound degradation	Resource Acquisition:Substrate degradation:simple compound degradation:protein degradation	Resource Acquisition:Substrate degradation:simple compound degradation:protein degradation	('lonH')	'lonH'	K04770	3.4.21.-	NA	Lon-like ATP-dependent protease [EC:3.4.21.-]	Serine peptidases_Family S16: lon protease family;S16
NA	glutamate dependent acid tolerance	(('gadAB') | ('gadC'))	count	Stress Tolerance:Specific:pH stress	Stress Tolerance	Specific	pH stress	Stress Tolerance:Specific:pH stress:consumption of excessive cytoplasmic protons	Stress Tolerance:Specific:pH stress:consumption of excessive cytoplasmic protons:decarboxylase and antiporter systems	(('gadAB') | ('gadC'))	'gadAB'	K01580	4.1.1.15	NA	glutamate decarboxylase [EC:4.1.1.15]	NA
NA	glutamate dependent acid tolerance	(('gadAB') | ('gadC'))	count	Stress Tolerance:Specific:pH stress	Stress Tolerance	Specific	pH stress	Stress Tolerance:Specific:pH stress:consumption of excessive cytoplasmic protons	Stress Tolerance:Specific:pH stress:consumption of excessive cytoplasmic protons:decarboxylase and antiporter systems	(('gadAB') | ('gadC'))	'gadC'	K20265	NA	2.A.3.7.1;2.A.3.7.3	glutamate:GABA antiporter	NA
NA	nitrate->nitrite_assimilatory_full	(('nasAB_and') | ('narB'))	binary	Resource Acquisition:Substrate assimilation:N compounds	Resource Acquisition	Substrate assimilation	N compounds	Resource Acquisition:Substrate assimilation:N compounds:assimilatory nitrate reduction	Resource Acquisition:Substrate assimilation:N compounds:assimilatory nitrate reduction	(('nasAB_and') | ('narB'))	'narB'	K00367	1.7.7.2	NA	ferredoxin-nitrate reductase [EC:1.7.7.2]	NA
NA	exopolysaccharide production	('exoF' | 'exoY')	count	Stress Tolerance:General	Stress Tolerance	General	NA	Stress Tolerance:General:biofilm formation	Stress Tolerance:General:biofilm formation:EPS biosynthesis/export	('exoF' | 'exoY')	'exoY'	K16566	NA	NA	exopolysaccharide production protein ExoY	NA
NA	cfa	('cfa')	count	Stress Tolerance:Specific:pH stress	Stress Tolerance	Specific	pH stress	Stress Tolerance:Specific:pH stress:membrane stabilization	Stress Tolerance:Specific:pH stress:membrane stabilization:cyclopropane fatty acid (CFA) synthase	('cfa')	'cfa'	K00574	2.1.1.79	NA	cyclopropane-fatty-acyl-phospholipid synthase [EC:2.1.1.79]	NA
NA	nprB	('nprB')	count	Resource Acquisition:Substrate degradation:simple compound degradation	Resource Acquisition	Substrate degradation	simple compound degradation	Resource Acquisition:Substrate degradation:simple compound degradation:protein degradation	Resource Acquisition:Substrate degradation:simple compound degradation:protein degradation	('nprB')	'nprB'	K08777	3.4.24.-	NA	nprB; neutral peptidase B [EC:3.4.24.-]	Metallo peptidases_Family M4: thermolysin family;M4
NA	gpr	('gpr')	count	Resource Acquisition:Substrate degradation:simple compound degradation	Resource Acquisition	Substrate degradation	simple compound degradation	Resource Acquisition:Substrate degradation:simple compound degradation:protein degradation	Resource Acquisition:Substrate degradation:simple compound degradation:protein degradation	('gpr')	'gpr'	K06012	3.4.24.78	NA	gpr; spore protease [EC:3.4.24.78]	Aspartic peptidases_Family A25: gpr protease family;A25
NA	nrsSR	(('nrsS') & ('nrsR'))	count	Stress Tolerance:Specific:pH stress	Stress Tolerance	Specific	pH stress	Stress Tolerance:Specific:pH stress:redox sensing	Stress Tolerance:Specific:pH stress:redox sensing:redox sensing two component systems	(('nrsS') & ('nrsR'))	'nrsS'	K11328	2.7.13.3	NA	two-component system, OmpR family, Ni(II)-sensor and/or redox sensor kinase NrsS [EC:2.7.13.3]	NA
NA	nrsSR	(('nrsS') & ('nrsR'))	count	Stress Tolerance:Specific:pH stress	Stress Tolerance	Specific	pH stress	Stress Tolerance:Specific:pH stress:redox sensing	Stress Tolerance:Specific:pH stress:redox sensing:redox sensing two component systems	(('nrsS') & ('nrsR'))	'nrsR'	K11330	NA	NA	two-component system, OmpR family, Ni(II)-responsive and/or redox-responsive regulator NrsR	NA
NA	flaK	('flaK')	count	Resource Acquisition:Substrate degradation:simple compound degradation	Resource Acquisition	Substrate degradation	simple compound degradation	Resource Acquisition:Substrate degradation:simple compound degradation:protein degradation	Resource Acquisition:Substrate degradation:simple compound degradation:protein degradation	('flaK')	'flaK'	K07991	3.4.23.52	NA	flaK; archaeal preflagellin peptidase FlaK [EC:3.4.23.52]	Aspartic peptidases_Family A24: type IV prepilin peptidase family;A24
NA	clpP	('clpP')	count	Resource Acquisition:Substrate degradation:simple compound degradation	Resource Acquisition	Substrate degradation	simple compound degradation	Resource Acquisition:Substrate degradation:simple compound degradation:protein degradation	Resource Acquisition:Substrate degradation:simple compound degradation:protein degradation	('clpP')	'clpP'	K01358	3.4.21.92	NA	ATP-dependent Clp protease, protease subunit [EC:3.4.21.92]	Serine peptidases_Family S14: ClpP endopeptidase family;S14
NA	regAB	(('regA') & ('regB'))	count	Stress Tolerance:Specific:oxidative stress	Stress Tolerance	Specific	oxidative stress	Stress Tolerance:Specific:oxidative stress:redox sensing	Stress Tolerance:Specific:oxidative stress:redox sensing:redox sensing two component systems	(('regA') & ('regB'))	'regB'	K15011	2.7.13.3	NA	two-component system, sensor histidine kinase RegB [EC:2.7.13.3]	NA
NA	regAB	(('regA') & ('regB'))	count	Stress Tolerance:Specific:oxidative stress	Stress Tolerance	Specific	oxidative stress	Stress Tolerance:Specific:oxidative stress:redox sensing	Stress Tolerance:Specific:oxidative stress:redox sensing:redox sensing two component systems	(('regA') & ('regB'))	'regA'	K15012	NA	NA	two-component system, response regulator RegA	NA
NA	mannosylglycerate_biosynthesis	(('mngA' & 'mngB') | ('mgs'))	count	Stress Tolerance:Specific:desiccation/osmotic/salt stress	Stress Tolerance	Specific	desiccation/osmotic/salt stress	Stress Tolerance:Specific:desiccation/osmotic/salt stress:accumulation of compatible solutes	Stress Tolerance:Specific:desiccation/osmotic/salt stress:accumulation of compatible solutes:synthesis of compatible solutes	(('mngA' & 'mngB') | ('mgs'))	'mngA'	K05947	2.4.1.217	NA	mannosyl-3-phosphoglycerate synthase [EC:2.4.1.217]	NA
[truncated: 1,328 more rows]

## Sheet: 7_List of KOs
KO	YAS	microtrait_trait.name1
K00018	Resource Acquisition	Resource Acquisition:Substrate assimilation:C1 compounds
K00148	Resource Acquisition	Resource Acquisition:Substrate assimilation:C1 compounds
K00370	Resource Use	Resource Use:Chemotrophy:chemolithoautotrophy
K00381	Resource Acquisition	Resource Acquisition:Substrate assimilation:S compounds
K00392	Resource Acquisition	Resource Acquisition:Substrate assimilation:S compounds
[truncated: 378 more rows]
